# Supplementary material for: Tailoring smart hydrogels through manipulation of heterogeneous subdomains
Source: Nat Commun. 2024 Oct 27;15:9268. doi: 10.1038/s41467-024-53552-3 (PMC11514287; doi:10.1038/s41467-024-53552-3)
Supplement: Supplementary file 6 — Source Data [file 41467_2024_53552_MOESM6_ESM.xlsx]

## Sheet: Figure 2
Figure							Figure
2							2
a							b
	Strain	Stress (kPa)	Strain	Stress (kPa)	Strain	Stress (kPa)			Modulus (kPa)	(±) SEM	Ultimate Strength (kPa)	(±) SEM	Material Toughness (J· m-3)	(±) SEM
		HC-90		HC-50		Film
	0.00421	1.12908	0.00494	1.27349	0	0		Film	27.4259	2.0533	15.7702	1.9266	6.8943	2.1562
	0.00544	1.33984	0	1.05566	0.000182171	-0.333186		HC-90	198.803	5.7638	64.3513	8.618	12.3961	2.8849
	0	1.55061	9.32923e-05	1.27349	0.000303619	0		HC-50	209.806	19.7649	72.8083	10.8052	17.407	5.3429
	9.89756e-05	1.12908	0.000186585	0.82107	0.000425067	0
	0.000197951	1.12908	0.000279877	1.05566	0.000546514	0.309387
	0.000346415	1.55061	0.000419815	1.27349	0.000667962	0
	0.00044539	1.55061	0.000513108	1.27349	0.000850134	0
	0.000544366	1.55061	0.0006064	1.27349	0.000971581	0
	0.000643341	1.33984	0.000746338	1.27349	0.00109303	0
	0.000791805	1.33984	0.000839631	1.27349	0.00121448	0.309387
	0.00089078	1.55061	0.000932923	1.50808	0.00139665	0
	0.000989756	1.55061	0.00103	1.50808	0.0015181	0
	0.00109	1.33984	0.00112	1.27349	0.00163954	0
	0.00119	1.33984	0.00126	1.50808	0.00176099	0
	0.00134	1.55061	0.00135	1.50808	0.00188244	0
	0.00144	1.55061	0.00145	1.74267	0.00206461	0
	0.00153	1.74631	0.00154	1.50808	0.00218606	0
	0.00163	1.55061	0.00168	1.50808	0.00230751	0
	0.00178	1.55061	0.00177	1.50808	0.00242895	0
	0.00183	1.55061	0.00187	1.74267	0.00261113	0
	0.00198	1.74631	0.00196	1.97727	0.00273257	-0.333186
	0.00208	1.55061	0.00205	1.50808	0.00285402	0
	0.00218	1.55061	0.00219	1.50808	0.00297547	0.309387
	0.00228	1.95708	0.00229	1.74267	0.00309691	0
	0.00242	1.95708	0.00238	1.97727	0.00321836	-0.333186
	0.00252	1.74631	0.00247	1.97727	0.00340053	0
	0.00262	1.74631	0.00261	1.74267	0.00352198	0.309387
	0.00277	1.74631	0.00271	1.74267	0.00364343	0.309387
	0.00287	1.95708	0.0028	1.97727	0.00376488	0
	0.00297	1.95708	0.00289	2.21186	0.00388632	0
	0.00307	1.74631	0.00299	1.97727	0.0040685	0.642574
	0.00317	1.74631	0.00313	1.74267	0.00418994	0.309387
	0.00332	2.16784	0.00322	2.21186	0.00431139	0
	0.00341	1.95708	0.00331	1.97727	0.00443284	0
	0.00351	2.16784	0.00341	2.21186	0.00461501	0
	0.00361	1.95708	0.00355	1.74267	0.00473646	0.309387
	0.00376	1.95708	0.00364	1.97727	0.00485791	0.309387
	0.00386	1.95708	0.00373	2.21186	0.00504008	0
	0.00396	2.16784	0.00382	2.21186	0.00516153	0
	0.00406	1.95708	0.00392	1.97727	0.00528297	0.309387
	0.00416	1.95708	0.00406	2.21186	0.00540442	0.309387
	0.00431	2.16784	0.00415	2.44645	0.00552587	0.309387
	0.0044	2.3786	0.00424	2.44645	0.00570804	0
	0.0045	2.3786	0.00434	2.44645	0.00582949	0
	0.0046	2.16784	0.00443	2.21186	0.00595094	0.309387
	0.00475	2.16784	0.00452	2.21186	0.00607238	0.309387
	0.00485	2.3786	0.00466	2.44645	0.00625455	0
	0.00495	2.3786	0.00476	2.44645	0.006376	0
	0.00505	2.16784	0.00485	2.44645	0.00649745	0.309387
	0.00515	2.3786	0.00499	2.44645	0.0066189	0.309387
	0.0053	2.3786	0.00508	2.66428	0.00674035	0.309387
	0.00539	2.3786	0.00518	2.66428	0.00692252	0
	0.00549	2.58936	0.00527	2.66428	0.00704396	0
	0.00559	2.3786	0.00541	2.44645	0.00716541	0.309387
	0.00574	2.3786	0.0055	2.44645	0.00728686	0.309387
	0.00584	2.58936	0.0056	2.66428	0.00746903	0
	0.00594	2.58936	0.00569	2.89887	0.00759048	0
	0.00604	2.3786	0.00578	2.44645	0.00771193	0.309387
	0.00614	2.3786	0.00592	2.66428	0.00783337	0.309387
	0.00628	2.3786	0.00602	2.66428	0.00795482	0.309387
	0.00638	2.80013	0.00611	2.89887	0.00813699	0.309387
	0.00648	2.80013	0.0062	2.89887	0.00825844	0
	0.00658	2.58936	0.00634	2.66428	0.00837989	0.309387
	0.00673	2.58936	0.00644	2.66428	0.00850134	0.309387
	0.00678	2.99583	0.00653	2.89887	0.00868351	0
	0.00693	2.80013	0.00662	2.89887	0.00880495	0
	0.00703	2.58936	0.00672	2.66428	0.0089264	0.309387
	0.00718	2.80013	0.00686	2.89887	0.00904785	0.309387
	0.00723	2.80013	0.00695	2.89887	0.0091693	0.309387
	0.00737	2.99583	0.00704	3.13346	0.00929075	0
	0.00747	2.99583	0.00714	3.13346	0.00947292	0
	0.00757	2.80013	0.00728	2.89887	0.00959437	0.309387
	0.00772	2.80013	0.00737	2.89887	0.00971581	0.309387
	0.00782	2.99583	0.00746	3.36805	0.00983726	0
	0.00792	2.99583	0.00756	3.36805	0.00995871	0.309387
	0.00802	2.99583	0.00765	3.13346	0.0101409	0.309387
	0.00812	2.99583	0.00779	3.13346	0.0102623	0.309387
	0.00826	2.99583	0.00788	3.13346	0.0103838	0.642574
	0.00836	3.2066	0.00798	3.36805	0.0105052	0
	0.00846	3.2066	0.00807	3.36805	0.0106874	0
	0.00856	2.80013	0.00821	3.13346	0.0108088	0.309387
	0.00871	2.99583	0.0083	3.13346	0.0109303	0.309387
	0.00881	3.2066	0.0084	3.60265	0.0111125	0
	0.00891	3.2066	0.00849	3.60265	0.0112339	0.309387
	0.00901	3.2066	0.00858	3.36805	0.0113554	0
	0.00911	3.2066	0.00872	3.36805	0.0114768	0.642574
	0.00925	3.2066	0.00882	3.36805	0.0115983	0.309387
	0.00935	3.41736	0.00891	3.60265	0.0117804	0.309387
	0.00945	3.41736	0.009	3.60265	0.0119019	0.309387
	0.00955	3.41736	0.0091	3.60265	0.0120233	0.309387
	0.0097	3.41736	0.00919	3.36805	0.0121448	0.642574
	0.0098	3.41736	0.00933	3.83724	0.0123269	0
	0.0099	3.62812	0.00942	3.83724	0.0124484	0.309387
	0.01	3.62812	0.00952	3.60265	0.0125698	0.309387
	0.0101	3.41736	0.00966	3.60265	0.0126913	0.642574
	0.01024	3.41736	0.00975	3.60265	0.0128127	0.642574
	0.01034	3.62812	0.00984	3.83724	0.0129949	0.309387
	0.01044	3.62812	0.00994	3.83724	0.0131163	0.309387
	0.01054	3.41736	0.01008	3.83724	0.0132378	0.309387
	0.01069	3.41736	0.01017	3.83724	0.0133592	0.642574
	0.01079	3.62812	0.01026	4.05507	0.0135414	0
	0.01089	3.83888	0.01036	4.05507	0.0136629	0.309387
	0.01099	3.83888	0.01045	4.05507	0.0137843	0.309387
	0.01109	3.62812	0.01059	3.83724	0.0139058	0.642574
	0.01123	3.62812	0.01068	3.83724	0.0140272	0.642574
	0.01133	3.83888	0.01078	4.05507	0.0142094	0.642574
	0.01143	4.04964	0.01087	4.28966	0.0143308	0.309387
	0.01153	3.83888	0.01101	4.05507	0.0144523	0.642574
	0.01168	3.83888	0.0111	4.05507	0.0145737	0.642574
	0.01173	3.83888	0.0112	4.28966	0.0147559	0.309387
	0.01188	4.04964	0.01129	4.28966	0.0148773	0.309387
	0.01198	4.04964	0.01138	4.28966	0.0149988	0.309387
	0.01212	4.04964	0.01152	4.05507	0.0151202	0.642574
	0.01217	4.04964	0.01161	4.05507	0.0152417	0.642574
	0.01232	4.04964	0.01171	4.28966	0.0153631	0.309387
	0.01242	4.24535	0.0118	4.52425	0.0155453	0.309387
	0.01252	4.04964	0.01194	4.28966	0.0156667	0.642574
	0.01267	4.04964	0.01203	4.28966	0.0157882	0.642574
	0.01277	4.04964	0.01213	4.52425	0.0159096	0.642574
	0.01287	4.24535	0.01222	4.52425	0.0160311	0.309387
	0.01297	4.24535	0.01231	4.52425	0.0162133	0.642574
	0.01306	4.24535	0.01245	4.28966	0.0163347	0.642574
	0.01321	4.24535	0.01255	4.28966	0.0164562	0.642574
	0.01331	4.24535	0.01264	4.75884	0.0166383	0.309387
	0.01341	4.45611	0.01273	4.75884	0.0167598	0.309387
	0.01351	4.24535	0.01287	4.52425	0.0168812	0.642574
	0.01366	4.24535	0.01297	4.52425	0.0170027	0.642574
	0.01376	4.24535	0.01306	4.75884	0.0171848	0.642574
	0.01386	4.66688	0.01315	4.75884	0.0173063	0.309387
	0.01396	4.45611	0.01325	4.99343	0.0174277	0.309387
	0.01405	4.45611	0.01339	4.52425	0.0175492	0.642574
	0.0142	4.45611	0.01348	4.75884	0.0176706	0.642574
	0.0143	4.66688	0.01357	4.99343	0.0178528	0.309387
	0.0144	4.66688	0.01367	5.22802	0.0179743	0.309387
	0.0145	4.66688	0.01376	4.75884	0.0180957	0.642574
	0.01465	4.66688	0.0139	4.99343	0.0182171	0.642574
	0.01475	4.66688	0.01399	4.99343	0.0183993	0.642574
	0.01485	4.87764	0.01409	5.22802	0.0185208	0.642574
	0.01495	4.87764	0.01418	5.22802	0.0186422	0.309387
	0.01504	4.66688	0.01432	4.99343	0.0187637	0.642574
	0.01519	4.66688	0.01441	4.99343	0.0188851	0.642574
	0.01529	4.87764	0.01451	5.22802	0.0190673	0.309387
	0.01539	5.0884	0.0146	5.22802	0.0191887	0.309387
	0.01549	4.87764	0.01474	4.99343	0.0193102	0.642574
	0.01564	4.87764	0.01483	4.99343	0.0194316	0.642574
	0.01574	4.87764	0.01493	4.99343	0.0196138	0.642574
	0.01584	5.0884	0.01502	5.44586	0.0197352	0.309387
	0.01594	5.0884	0.01511	5.44586	0.0198567	0.309387
	0.01603	4.87764	0.01525	5.22802	0.0199781	0.642574
	0.01618	4.87764	0.01535	5.22802	0.0200996	0.642574
	0.01628	5.29916	0.01544	5.44586	0.0202818	1.30895
	0.01638	5.29916	0.01553	5.68045	0.0204032	0.309387
	0.01648	5.29916	0.01567	5.22802	0.0205247	0.642574
	0.01663	5.0884	0.01577	5.44586	0.0206461	0.642574
	0.01668	5.0884	0.01586	5.44586	0.0208283	0.642574
	0.01683	5.49487	0.01595	5.68045	0.0209497	0.309387
	0.01692	5.29916	0.01605	5.68045	0.0210712	0.309387
	0.01707	5.29916	0.01619	5.44586	0.0211926	0.97576
	0.01717	5.29916	0.01628	5.44586	0.0213141	0.642574
	0.01727	5.49487	0.01637	5.68045	0.0214355	0.642574
	0.01737	5.49487	0.01647	5.91504	0.0216177	0.642574
	0.01747	5.49487	0.01661	5.68045	0.0217391	0.309387
	0.01762	5.29916	0.0167	5.68045	0.0218606	0.642574
	0.01772	5.29916	0.01679	5.68045	0.021982	0.642574
	0.01782	5.70563	0.01689	5.91504	0.0221035	0.642574
	0.01791	5.49487	0.01698	5.91504	0.0222856	0.642574
	0.01801	5.49487	0.01712	5.68045	0.0224071	0.97576
	0.01816	5.49487	0.01721	5.68045	0.0225285	0.642574
	0.01826	5.70563	0.01731	5.91504	0.0227107	0.97576
	0.01836	5.70563	0.0174	6.14963	0.0228322	0.309387
	0.01846	5.70563	0.01754	6.14963	0.0229536	0.642574
	0.01861	5.49487	0.01763	5.68045	0.0230751	0.97576
	0.01871	5.49487	0.01773	5.91504	0.0232572	0.97576
	0.01881	5.70563	0.01782	5.91504	0.0233787	0.642574
	0.0189	5.70563	0.01791	6.38422	0.0235001	0.642574
	0.019	5.49487	0.01805	5.91504	0.0236216	0.642574
	0.01915	5.49487	0.01815	5.91504	0.023743	0.97576
	0.01925	5.70563	0.01824	6.14963	0.0239252	0.97576
	0.01935	5.91639	0.01833	6.38422	0.0240466	0.642574
	0.01945	5.91639	0.01843	6.38422	0.0241681	0.642574
	0.0196	5.70563	0.01857	6.14963	0.0242895	1.30895
	0.0197	5.70563	0.01866	6.14963	0.0244717	0.642574
	0.0198	5.91639	0.01875	6.38422	0.0245932	0.642574
	0.01989	5.91639	0.01885	6.38422	0.0247146	0.642574
	0.01999	5.91639	0.01898	6.14963	0.024836	0.642574
	0.02014	5.91639	0.01908	6.14963	0.0249575	0.642574
	0.02024	5.91639	0.01917	6.61881	0.0251397	0.97576
	0.02034	6.12716	0.01926	6.61881	0.0252611	0.642574
	0.02044	6.12716	0.0194	6.38422	0.0253826	0.642574
	0.02059	5.70563	0.0195	6.38422	0.025504	0.97576
	0.02069	5.91639	0.01959	6.38422	0.0256862	0.97576
	0.02078	6.12716	0.01968	6.61881	0.0258076	0.97576
	0.02088	6.12716	0.01978	6.61881	0.0259291	0.642574
	0.02098	6.12716	0.01992	6.38422	0.0260505	0.642574
	0.02113	6.12716	0.02001	6.61881	0.026172	1.30895
	0.02123	6.12716	0.0201	6.61881	0.0263541	1.30895
	0.02133	6.12716	0.0202	6.61881	0.0264756	0.642574
	0.02143	6.33792	0.02034	6.8534	0.026597	0.642574
	0.02158	6.12716	0.02043	6.61881	0.0267185	1.30895
	0.02163	6.12716	0.02052	6.61881	0.0269007	0.97576
	0.02177	6.33792	0.02062	6.8534	0.0270221	0.642574
	0.02187	6.33792	0.02071	6.8534	0.0271436	0.642574
	0.02202	6.12716	0.02085	6.61881	0.027265	0.642574
	0.02212	6.33792	0.02094	6.61881	0.0273864	0.97576
	0.02222	6.12716	0.02104	6.61881	0.0275079	0.97576
	0.02232	6.54868	0.02113	7.07124	0.0276901	0.642574
	0.02242	6.54868	0.02127	7.07124	0.0278115	0.642574
	0.02257	6.33792	0.02136	6.8534	0.027933	0.97576
	0.02267	6.33792	0.02146	6.8534	0.0280544	0.97576
	0.02276	6.75944	0.02155	7.07124	0.0281759	0.97576
	0.02286	6.54868	0.02164	7.07124	0.028358	1.30895
	0.02296	6.54868	0.02178	6.8534	0.0284795	0.642574
	0.02311	6.54868	0.02188	6.8534	0.0286009	0.97576
	0.02321	6.33792	0.02197	6.8534	0.0287831	0.97576
	0.02331	6.75944	0.02206	7.07124	0.0289045	0.642574
	0.02341	6.75944	0.0222	7.30583	0.029026	0.642574
	0.02356	6.54868	0.0223	7.07124	0.0291474	0.97576
	0.02366	6.54868	0.02239	7.07124	0.0293296	0.97576
	0.02375	6.75944	0.02248	7.30583	0.0294511	0.97576
	0.02385	6.75944	0.02258	7.30583	0.0295725	0.642574
	0.02395	6.75944	0.02272	7.07124	0.029694	0.642574
	0.0241	6.54868	0.02281	7.07124	0.0298154	1.30895
	0.0242	6.75944	0.0229	7.07124	0.0299976	0.97576
	0.0243	6.95515	0.023	7.54042	0.030119	0.97576
	0.0244	6.95515	0.02309	7.30583	0.0302405	0.642574
	0.02455	6.75944	0.02323	7.30583	0.0303619	1.30895
	0.02464	6.75944	0.02332	7.30583	0.0305441	1.30895
	0.02474	6.95515	0.02342	7.54042	0.0306655	0.97576
	0.02484	6.95515	0.02351	7.54042	0.030787	0.97576
	0.02494	7.16591	0.02365	7.30583	0.0309084	0.642574
	0.02509	6.95515	0.02374	7.30583	0.0310299	0.97576
	0.02519	6.75944	0.02384	7.30583	0.031212	0.97576
	0.02529	7.16591	0.02393	7.54042	0.0313335	0.642574
	0.02539	7.16591	0.02407	7.54042	0.0314549	0.642574
	0.02554	6.95515	0.02416	7.54042	0.0315764	0.642574
	0.02563	6.95515	0.02426	7.54042	0.0317586	0.97576
	0.02573	7.16591	0.02435	7.77501	0.03188	1.30895
	0.02583	7.16591	0.02444	7.77501	0.0320015	0.642574
	0.02593	7.16591	0.02458	7.54042	0.0321229	0.97576
	0.02608	7.16591	0.02468	7.54042	0.0322444	1.30895
	0.02618	7.16591	0.02477	7.54042	0.0324265	1.30895
	0.02628	7.16591	0.02486	8.0096	0.032548	0.642574
	0.02638	7.37667	0.025	7.77501	0.0326694	0.97576
	0.02653	7.16591	0.0251	7.77501	0.0327909	0.97576
	0.02657	7.16591	0.02519	7.77501	0.032973	0.97576
	0.02672	7.58744	0.02528	8.0096	0.0330945	1.30895
	0.02682	7.37667	0.02538	8.0096	0.0332159	0.642574
	0.02697	7.37667	0.02552	7.77501	0.0333374	0.642574
	0.02707	7.37667	0.02561	7.77501	0.0334588	1.30895
	0.02717	7.37667	0.0257	7.77501	0.0335803	1.30895
	0.02727	7.58744	0.0258	8.0096	0.0337624	0.97576
	0.02737	7.58744	0.02594	8.0096	0.0338839	0.97576
	0.02752	7.37667	0.02603	8.0096	0.0340053	0.97576
	0.02761	7.37667	0.02612	8.0096	0.0341268	0.97576
	0.02771	7.58744	0.02622	8.24419	0.034309	1.30895
	0.02781	7.58744	0.02631	8.24419	0.0344304	1.30895
	0.02791	7.58744	0.02645	8.24419	0.0345519	0.97576
	0.02806	7.58744	0.02654	8.0096	0.0346733	1.30895
	0.02816	7.58744	0.02663	8.0096	0.0348555	1.30895
	0.02826	7.58744	0.02673	8.46203	0.0349769	0.97576
	0.02836	7.7982	0.02687	8.24419	0.0350984	0.97576
	0.0285	7.58744	0.02696	8.24419	0.0352198	0.97576
	0.0286	7.58744	0.02705	8.24419	0.035402	1.30895
	0.0287	7.58744	0.02715	8.46203	0.0355234	1.30895
	0.0288	7.7982	0.02724	8.46203	0.0356449	0.97576
	0.0289	8.00896	0.02738	8.46203	0.0357663	0.97576
	0.02905	7.7982	0.02747	8.24419	0.0358878	1.30895
	0.02915	7.7982	0.02757	8.24419	0.03607	1.30895
	0.02925	8.00896	0.02766	8.46203	0.0361914	0.97576
	0.02935	8.00896	0.02775	8.46203	0.0363128	0.97576
	0.02949	8.00896	0.02789	8.46203	0.0364343	0.97576
	0.02959	8.00896	0.02799	8.46203	0.0366165	1.30895
	0.02969	8.00896	0.02813	8.46203	0.0367379	1.30895
	0.02979	8.20467	0.02817	8.46203	0.0368594	0.97576
	0.02989	8.20467	0.02831	8.69662	0.0369808	0.97576
	0.03004	8.00896	0.02841	8.46203	0.0371023	1.30895
	0.03014	8.00896	0.0285	8.46203	0.0372844	1.30895
	0.03024	8.20467	0.02859	8.69662	0.0374059	1.30895
	0.03034	8.20467	0.02873	8.69662	0.0375273	0.97576
	0.03048	8.00896	0.02883	8.46203	0.0376488	0.97576
	0.03058	8.00896	0.02892	8.46203	0.0378309	1.30895
	0.03068	8.20467	0.02901	8.93121	0.0379524	1.30895
	0.03078	8.20467	0.02911	8.93121	0.0380738	0.97576
	0.03088	8.20467	0.02925	8.69662	0.0381953	0.97576
	0.03103	8.20467	0.02934	8.69662	0.0383167	1.30895
	0.03113	8.20467	0.02943	8.69662	0.0384989	1.64213
	0.03123	8.20467	0.02953	8.93121	0.0386204	1.30895
	0.03133	8.62619	0.02967	9.1658	0.0387418	0.97576
	0.03147	8.20467	0.02976	8.93121	0.0388633	0.97576
	0.03157	8.20467	0.02985	8.93121	0.0390454	1.30895
	0.03167	8.20467	0.02995	8.93121	0.0391669	1.30895
	0.03177	8.41543	0.03004	9.1658	0.0392883	0.97576
	0.03192	8.62619	0.03018	9.1658	0.0394098	0.97576
	0.03202	8.41543	0.03027	8.93121	0.0395312	0.97576
	0.03212	8.41543	0.03037	8.93121	0.0396527	1.30895
	0.03222	8.62619	0.03046	9.40039	0.0398348	1.30895
	0.03232	8.83695	0.0306	9.1658	0.0399563	0.97576
	0.03246	8.62619	0.03069	9.1658	0.0400777	0.97576
	0.03256	8.41543	0.03079	8.93121	0.0401992	1.64213
	0.03266	8.62619	0.03088	9.1658	0.0403813	1.64213
	0.03276	8.83695	0.03097	9.40039	0.0405028	1.64213
	0.03286	8.83695	0.03111	9.40039	0.0406242	0.97576
	0.03301	8.62619	0.03121	9.1658	0.0407457	0.97576
	0.03311	8.62619	0.0313	9.1658	0.0409279	1.30895
	0.03321	9.04772	0.03139	9.40039	0.0410493	1.30895
	0.03331	9.04772	0.03153	9.40039	0.0411708	0.97576
	0.03345	9.04772	0.03163	9.40039	0.0412922	1.30895
	0.03355	8.83695	0.03172	9.1658	0.0414744	1.64213
	0.03365	8.83695	0.03181	9.40039	0.0415958	1.30895
	0.03375	9.04772	0.03191	9.40039	0.0417173	1.64213
	0.03385	9.04772	0.03205	9.63498	0.0418387	0.97576
	0.034	8.83695	0.03214	9.40039	0.0419602	0.97576
	0.0341	8.83695	0.03223	9.40039	0.0421423	1.64213
	0.0342	9.04772	0.03233	9.63498	0.0422638	1.64213
	0.0343	9.25848	0.03242	9.63498	0.0423852	0.97576
	0.03444	9.25848	0.03256	9.63498	0.0425067	1.64213
	0.03454	9.04772	0.03265	9.63498	0.0426889	1.30895
	0.03464	9.04772	0.03279	9.63498	0.0428103	1.64213
	0.03474	9.25848	0.03284	9.85282	0.0429317	1.64213
	0.03484	9.25848	0.03298	9.85282	0.0430532	1.30895
	0.03499	9.25848	0.03307	9.63498	0.0431746	0.97576
	0.03509	9.04772	0.03317	9.63498	0.0433568	1.64213
	0.03519	9.25848	0.03326	9.85282	0.0434783	1.64213
	0.03528	9.25848	0.0334	9.85282	0.0435997	1.30895
	0.03543	9.45419	0.03349	9.85282	0.0437212	0.97576
	0.03553	9.04772	0.03359	9.63498	0.0439033	1.64213
	0.03563	9.25848	0.03368	9.85282	0.0440248	1.64213
	0.03573	9.45419	0.03377	10.0874	0.0441462	1.64213
	0.03583	9.45419	0.03391	10.0874	0.0442677	1.30895
	0.03598	9.45419	0.03401	9.85282	0.0443891	1.30895
	0.03608	9.25848	0.0341	9.85282	0.0445713	1.97532
	0.03618	9.45419	0.03419	9.85282	0.0446927	1.64213
	0.03627	9.66495	0.03433	10.0874	0.0448142	1.30895
	0.03642	9.66495	0.03442	10.0874	0.0449356	1.30895
	0.03652	9.45419	0.03452	10.0874	0.0451178	1.64213
	0.03662	9.45419	0.03461	10.0874	0.0452393	1.64213
	0.03672	9.66495	0.0347	10.322	0.0453607	1.64213
	0.03687	9.87571	0.03484	10.322	0.0454821	1.30895
	0.03697	9.66495	0.03494	10.0874	0.0456036	1.30895
	0.03707	9.66495	0.03503	10.0874	0.045725	1.64213
	0.03717	9.66495	0.03512	10.0874	0.0459072	1.64213
	0.03726	9.87571	0.03526	10.322	0.0460287	1.30895
	0.03741	9.87571	0.03536	10.322	0.0461501	1.30895
	0.03751	9.66495	0.03545	10.0874	0.0462716	1.30895
	0.03761	9.87571	0.03554	10.0874	0.0464537	1.64213
	0.03771	9.87571	0.03564	10.5566	0.0465752	1.97532
	0.03781	10.0865	0.03578	10.5566	0.0466966	1.30895
	0.03796	9.87571	0.03587	10.322	0.0468181	1.30895
	0.03806	9.87571	0.03596	10.322	0.0470002	1.64213
	0.03816	9.87571	0.03606	10.322	0.0471217	1.64213
	0.03825	10.0865	0.0362	10.7912	0.0472431	1.30895
	0.0384	10.0865	0.03629	10.7912	0.0473646	1.30895
	0.0385	9.87571	0.03638	10.5566	0.0475468	1.30895
	0.0386	10.0865	0.03648	10.322	0.0476682	1.64213
	0.0387	10.2972	0.03657	10.7912	0.0477897	1.64213
	0.0388	10.2972	0.03671	10.7912	0.0479111	1.64213
	0.03895	10.0865	0.0368	10.7912	0.0480325	1.30895
	0.03905	10.0865	0.0369	10.5566	0.0482147	1.64213
	0.03914	10.0865	0.03699	10.7912	0.0483362	1.64213
	0.03924	10.2972	0.03708	11.0258	0.0484576	1.64213
	0.03939	10.508	0.03722	11.0258	0.0485791	1.30895
	0.03949	10.2972	0.03732	10.7912	0.0487612	1.30895
	0.03959	10.0865	0.03746	10.7912	0.0488827	1.97532
	0.03969	10.508	0.0375	11.0258	0.0490041	1.64213
	0.03979	10.508	0.03764	11.0258	0.0491256	1.30895
	0.03994	10.2972	0.03774	11.0258	0.049247	1.30895
	0.04004	10.2972	0.03783	11.0258	0.0494292	1.64213
	0.04013	10.2972	0.03792	11.0258	0.0495506	1.64213
	0.04023	10.7037	0.03806	11.2436	0.0496721	1.64213
	0.04038	10.508	0.03816	11.2436	0.0497935	1.30895
	0.04048	10.2972	0.03825	11.0258	0.0499757	1.30895
	0.04058	10.2972	0.03834	11.0258	0.0500972	1.97532
	0.04068	10.7037	0.03844	11.2436	0.0502186	1.97532
	0.04078	10.9145	0.03858	11.2436	0.0503401	1.64213
	0.04093	10.7037	0.03867	11.2436	0.0504615	1.30895
	0.04103	10.508	0.03876	11.2436	0.0506437	1.97532
	0.04112	10.508	0.03886	11.2436	0.0507651	1.64213
	0.04122	10.9145	0.039	11.4782	0.0508866	1.64213
	0.04137	10.9145	0.03909	11.4782	0.051008	1.30895
	0.04147	10.508	0.03918	11.2436	0.0511902	1.64213
	0.04157	10.7037	0.03928	11.2436	0.0513116	1.64213
	0.04167	10.9145	0.03937	11.2436	0.0514331	1.64213
	0.04182	10.9145	0.03951	11.7128	0.0515545	1.64213
	0.04192	10.9145	0.0396	11.7128	0.051676	1.64213
	0.04202	10.7037	0.0397	11.4782	0.0517974	1.64213
	0.04211	10.7037	0.03979	11.2436	0.0519796	1.97532
	0.04221	11.1252	0.03993	11.7128	0.052101	1.97532
	0.04236	11.1252	0.04002	11.7128	0.0522225	1.64213
	0.04246	10.9145	0.04012	11.4782	0.0523439	1.64213
	0.04256	10.9145	0.04021	11.4782	0.0525261	1.64213
	0.04266	11.1252	0.0403	11.4782	0.0526476	1.97532
	0.04276	11.1252	0.04044	11.7128	0.0528297	1.64213
	0.04291	11.1252	0.04054	11.9474	0.0528905	1.64213
	0.043	10.9145	0.04063	11.7128	0.0530726	1.64213
	0.0431	11.1252	0.04072	11.7128	0.0531941	1.64213
	0.0432	11.336	0.04086	11.9474	0.0533155	1.97532
	0.04335	11.336	0.04096	11.9474	0.053437	1.64213
	0.04345	11.1252	0.04105	11.9474	0.0536191	1.64213
	0.04355	11.1252	0.04114	11.7128	0.0537406	1.64213
	0.04365	11.336	0.04124	11.7128	0.053862	1.97532
	0.04375	11.336	0.04138	12.182	0.0539835	1.30895
	0.0439	11.5467	0.04147	12.182	0.0541049	1.64213
	0.04399	11.336	0.04156	11.7128	0.0542871	1.64213
	0.04409	11.336	0.0417	11.9474	0.0544085	1.97532
	0.04419	11.5467	0.04175	12.182	0.05453	1.97532
	0.04434	11.5467	0.04189	12.182	0.0546514	1.64213
	0.04444	11.336	0.04198	12.182	0.0548336	1.64213
	0.04454	11.336	0.04212	11.9474	0.0549551	1.97532
	0.04464	11.5467	0.04217	11.9474	0.0550765	1.97532
	0.04474	11.5467	0.04231	12.4166	0.055198	1.97532
	0.04489	11.7575	0.0424	12.4166	0.0553194	1.64213
	0.04498	11.5467	0.04249	12.182	0.0555016	1.64213
	0.04508	11.5467	0.04259	12.182	0.055623	1.97532
	0.04518	11.7575	0.04273	12.4166	0.0557445	1.97532
	0.04533	11.5467	0.04282	12.4166	0.0558659	1.64213
	0.04543	11.5467	0.04291	12.4166	0.0560481	1.64213
	0.04553	11.5467	0.04301	12.182	0.0561695	1.97532
	0.04563	11.5467	0.0431	12.182	0.056291	1.97532
	0.04573	11.7575	0.04324	12.4166	0.0564124	1.97532
	0.04588	11.9532	0.04333	12.4166	0.0565339	1.64213
	0.04597	11.5467	0.04343	12.182	0.0567161	1.97532
	0.04607	11.7575	0.04352	12.4166	0.0568375	1.97532
	0.04617	11.9532	0.04366	12.4166	0.056959	1.97532
	0.04632	11.9532	0.04375	12.6344	0.0570804	1.64213
	0.04642	11.7575	0.04385	12.6344	0.0572626	1.64213
	0.04652	11.7575	0.04394	12.4166	0.057384	1.97532
	0.04667	11.7575	0.04403	12.4166	0.0575055	1.97532
	0.04677	11.9532	0.04417	12.6344	0.0576269	1.97532
	0.04686	11.9532	0.04427	12.869	0.0577484	1.64213
	0.04696	11.7575	0.04436	12.4166	0.0578698	1.64213
	0.04706	11.9532	0.04445	12.4166	0.058052	1.97532
	0.04716	12.164	0.04459	12.6344	0.0581734	1.97532
	0.04731	12.164	0.04469	12.869	0.0582949	1.97532
	0.04741	11.9532	0.04478	12.869	0.0584163	1.64213
	0.04751	11.9532	0.04487	12.6344	0.0585985	1.97532
	0.04761	11.9532	0.04497	12.6344	0.0587199	2.61789
	0.04771	12.164	0.04511	12.869	0.0589021	1.97532
	0.04785	12.3748	0.0452	12.869	0.0589628	1.64213
	0.04795	12.164	0.04529	12.6344	0.059145	1.97532
	0.04805	12.164	0.04539	12.6344	0.0592665	1.97532
	0.04815	12.3748	0.04553	12.869	0.0593879	1.97532
	0.0483	12.3748	0.04562	12.869	0.0595094	1.64213
	0.0484	12.3748	0.04571	13.1036	0.0596915	1.64213
	0.0485	12.164	0.04581	12.869	0.059813	1.97532
	0.0486	12.164	0.0459	12.869	0.0599344	1.97532
	0.0487	12.3748	0.04604	13.1036	0.0600559	1.97532
	0.04884	12.5855	0.04613	13.1036	0.0601773	1.97532
	0.04894	12.3748	0.04623	12.869	0.0603595	1.64213
	0.04904	12.3748	0.04637	13.1036	0.0604809	1.97532
	0.04914	12.5855	0.04641	13.1036	0.0606024	2.28471
	0.04929	12.5855	0.04655	13.3382	0.0607238	1.64213
	0.04939	12.7963	0.04665	13.1036	0.060906	1.64213
	0.04949	12.3748	0.04679	13.1036	0.0610274	1.64213
	0.04959	12.3748	0.04683	13.1036	0.0611489	2.28471
	0.04969	12.7963	0.04697	13.3382	0.0612703	1.97532
	0.04983	12.7963	0.04707	13.3382	0.0613918	1.64213
	0.04993	12.5855	0.04716	13.3382	0.061574	1.64213
	0.05003	12.5855	0.04725	13.3382	0.0616954	1.97532
	0.05013	13.007	0.04739	13.1036	0.0618169	1.97532
	0.05028	12.7963	0.04749	13.3382	0.0619383	1.64213
	0.05038	12.7963	0.04758	13.3382	0.0621205	1.97532
	0.05048	12.5855	0.04767	13.3382	0.0622419	1.97532
	0.05058	12.7963	0.04777	13.3382	0.0623634	2.28471
	0.05068	12.7963	0.04791	13.5728	0.0624848	2.28471
	0.05082	13.007	0.048	13.5728	0.0626063	1.97532
	0.05092	12.7963	0.04809	13.5728	0.0627884	2.28471
	0.05102	12.7963	0.04819	13.3382	0.0629099	1.97532
	0.05112	13.007	0.04833	13.3382	0.0630313	2.28471
	0.05127	13.007	0.04842	13.5728	0.0631528	1.97532
	0.05137	13.007	0.04851	13.5728	0.063335	1.97532
	0.05147	13.007	0.04861	13.5728	0.0634564	1.97532
	0.05162	13.007	0.0487	13.5728	0.0635778	2.28471
	0.05171	13.2178	0.04884	13.5728	0.0636993	1.97532
	0.05181	13.2178	0.04893	13.8073	0.0638207	1.97532
	0.05191	13.007	0.04903	13.8073	0.0639422	1.97532
	0.05201	13.007	0.04912	13.5728	0.0641244	2.28471
	0.05211	13.007	0.04926	13.5728	0.0642458	2.28471
	0.05226	13.2178	0.04935	13.8073	0.0643673	2.28471
	0.05236	13.2178	0.04944	13.8073	0.0644887	1.97532
	0.05246	13.2178	0.04954	13.5728	0.0646709	1.97532
	0.05256	13.2178	0.04963	13.8073	0.0647923	2.28471
	0.05266	13.4135	0.04977	13.8073	0.0649745	2.28471
	0.0528	13.4135	0.04986	14.0419	0.0650352	1.97532
	0.0529	13.2178	0.04996	14.0419	0.0652174	1.97532
	0.053	13.2178	0.05005	13.8073	0.0653388	2.28471
	0.0531	13.2178	0.05019	13.8073	0.0654603	2.28471
	0.05325	13.4135	0.05028	14.2598	0.0655817	2.28471
	0.05335	13.4135	0.05038	14.0419	0.0657639	1.97532
	0.05345	13.4135	0.05047	14.0419	0.0658854	1.97532
	0.05355	13.4135	0.05061	14.0419	0.0660068	2.28471
	0.05364	13.6243	0.0507	14.0419	0.0661282	2.28471
	0.05379	13.6243	0.0508	14.2598	0.0662497	1.97532
	0.05389	13.4135	0.05089	14.2598	0.0664319	1.97532
	0.05399	13.4135	0.05103	14.0419	0.0665533	2.28471
	0.05409	13.4135	0.05112	14.0419	0.0666748	2.61789
	0.05424	13.835	0.05122	14.2598	0.0667962	2.95108
	0.05434	13.6243	0.05131	14.2598	0.0669784	1.97532
	0.05444	13.6243	0.05145	14.2598	0.0670998	1.97532
	0.05454	13.6243	0.0515	14.2598	0.0672213	2.28471
	0.05463	13.835	0.05164	14.2598	0.0673427	2.28471
	0.05478	13.835	0.05173	14.4944	0.0674642	1.97532
	0.05488	13.6243	0.05182	14.4944	0.0676463	1.97532
	0.05498	13.6243	0.05192	14.4944	0.0677678	2.28471
	0.05508	13.835	0.05206	14.2598	0.0678892	2.28471
	0.05523	13.835	0.05215	14.4944	0.0680107	2.28471
	0.05533	14.0458	0.05224	14.7289	0.0681929	1.97532
	0.05543	13.835	0.05234	14.4944	0.0683143	1.97532
	0.05553	13.835	0.05243	14.4944	0.0684358	2.28471
	0.05562	14.0458	0.05257	14.4944	0.0685572	2.28471
	0.05577	14.0458	0.05266	14.7289	0.0686786	2.28471
	0.05587	13.835	0.05276	14.7289	0.0688608	2.61789
	0.05597	14.0458	0.05285	14.4944	0.0689823	2.28471
	0.05612	14.0458	0.05299	14.4944	0.0691037	2.61789
	0.05622	14.0458	0.05308	14.7289	0.0692252	2.28471
	0.05632	14.2566	0.05318	14.7289	0.0694073	1.97532
	0.05642	14.0458	0.05327	14.7289	0.0695288	1.97532
	0.05656	14.0458	0.05336	14.4944	0.0696502	2.61789
	0.05666	14.0458	0.0535	14.7289	0.0697717	2.28471
	0.05676	14.2566	0.0536	14.9635	0.0698931	1.97532
	0.05686	14.2566	0.05369	14.9635	0.0700146	2.28471
	0.05696	14.2566	0.05378	14.7289	0.0701967	2.28471
	0.05706	14.2566	0.05392	14.7289	0.0703182	2.61789
	0.05721	14.4673	0.05402	14.9635	0.0705004	2.61789
	0.05731	14.2566	0.05411	14.9635	0.0705611	1.97532
	0.05741	14.2566	0.0542	14.9635	0.0707433	2.28471
	0.0575	14.2566	0.0543	14.7289	0.0708647	2.95108
	0.0576	14.2566	0.05444	14.9635	0.0710469	2.61789
	0.05775	14.4673	0.05453	15.1981	0.0711076	1.97532
	0.05785	14.4673	0.05462	15.1981	0.0712898	1.97532
	0.05795	14.4673	0.05472	14.9635	0.0714112	2.28471
	0.05805	14.4673	0.05486	14.9635	0.0715327	2.28471
	0.0582	14.4673	0.05495	14.9635	0.0716541	2.61789
	0.0583	14.663	0.05504	15.1981	0.0718363	2.28471
	0.0584	14.4673	0.05514	15.1981	0.0719577	1.97532
	0.05849	14.4673	0.05528	14.9635	0.0720792	2.61789
	0.05859	14.4673	0.05537	15.1981	0.0722006	2.28471
	0.05874	14.663	0.05546	15.1981	0.0723221	2.28471
	0.05884	14.8738	0.05556	15.4327	0.0725043	2.28471
	0.05894	14.663	0.0557	15.1981	0.0726257	2.28471
	0.05904	14.663	0.05579	15.1981	0.0727471	2.61789
	0.05919	14.8738	0.05588	15.1981	0.0728686	2.95108
	0.05929	14.8738	0.05598	15.4327	0.0730508	2.28471
	0.05939	14.663	0.05612	15.4327	0.0731722	2.28471
	0.05948	14.663	0.05616	15.1981	0.0732937	2.61789
	0.05958	14.663	0.0563	15.1981	0.0734151	2.61789
	0.05973	14.8738	0.0564	15.6506	0.0735366	2.28471
	0.05983	14.8738	0.05649	15.6506	0.0737187	2.28471
	0.05993	14.663	0.05658	15.6506	0.0738402	2.28471
	0.06003	14.8738	0.05672	15.4327	0.0739616	2.61789
	0.06018	14.8738	0.05682	15.4327	0.0740831	2.61789
	0.06028	14.8738	0.05691	15.6506	0.0742652	2.28471
	0.06038	14.8738	0.057	15.6506	0.0743867	2.28471
	0.06047	14.8738	0.05709	15.4327	0.0745081	2.61789
	0.06057	14.8738	0.05723	15.4327	0.0746296	2.61789
	0.06072	15.0846	0.05733	15.6506	0.074751	2.61789
	0.06082	15.0846	0.05742	15.8851	0.0749332	2.28471
	0.06092	15.0846	0.05751	15.8851	0.0750547	2.28471
	0.06107	15.0846	0.05765	15.6506	0.0751761	2.61789
	0.06117	15.2953	0.05775	15.6506	0.0752975	2.61789
	0.06127	15.2953	0.05784	15.8851	0.0754797	2.28471
	0.06136	15.2953	0.05793	16.1197	0.0756012	2.28471
	0.06151	15.0846	0.05803	15.6506	0.0757226	2.61789
	0.06161	15.0846	0.05817	15.8851	0.0758441	2.61789
	0.06171	15.2953	0.05826	16.1197	0.0759655	2.61789
	0.06181	15.2953	0.05835	16.1197	0.076087	2.28471
	0.06191	15.0846	0.05845	16.1197	0.0762691	2.28471
	0.06201	15.2953	0.05859	15.8851	0.0763906	2.61789
	0.06216	15.5061	0.05868	15.8851	0.0765727	2.61789
	0.06226	15.5061	0.05877	16.1197	0.0766942	2.28471
	0.06235	15.5061	0.05887	16.1197	0.0768156	2.61789
	0.06245	15.2953	0.05896	15.8851	0.0769371	2.61789
	0.06255	15.2953	0.0591	15.8851	0.0771193	2.61789
	0.0627	15.5061	0.05919	16.1197	0.07718	2.61789
	0.0628	15.5061	0.05929	16.1197	0.0773622	2.28471
	0.0629	15.2953	0.05938	16.1197	0.0774836	2.28471
	0.063	15.2953	0.05952	16.1197	0.0776051	2.61789
	0.06315	15.5061	0.05961	16.1197	0.0777265	2.61789
	0.06325	15.5061	0.05971	16.3543	0.0779087	2.28471
	0.06334	15.7168	0.0598	16.3543	0.0780301	2.28471
	0.06344	15.5061	0.05994	16.1197	0.0781516	2.28471
	0.06354	15.5061	0.06003	16.1197	0.078273	2.61789
	0.06369	15.7168	0.06013	16.3543	0.0783945	2.61789
	0.06379	15.7168	0.06022	16.3543	0.0785766	2.61789
	0.06389	15.5061	0.06036	16.3543	0.0786981	2.28471
	0.06399	15.5061	0.06045	16.3543	0.0788195	2.95108
	0.06414	15.7168	0.06055	16.3543	0.078941	2.61789
	0.06424	15.7168	0.06064	16.5889	0.0791231	2.28471
	0.06433	15.9125	0.06078	16.5889	0.0792446	2.28471
	0.06443	15.7168	0.06083	16.1197	0.079366	2.28471
	0.06453	15.7168	0.06097	16.3543	0.0794875	2.61789
	0.06468	15.9125	0.06106	16.5889	0.0796089	2.61789
	0.06478	15.9125	0.06115	16.5889	0.0797911	2.28471
	0.06488	15.9125	0.06125	16.5889	0.0799126	2.28471
	0.06498	15.9125	0.06139	16.5889	0.080034	2.61789
	0.06513	15.7168	0.06148	16.5889	0.0801555	2.61789
	0.06522	15.9125	0.06157	16.5889	0.0803376	2.28471
	0.06532	16.1233	0.06167	16.8235	0.0804591	2.61789
	0.06542	15.9125	0.06176	16.5889	0.0805805	2.28471
	0.06552	15.9125	0.0619	16.5889	0.080702	2.95108
	0.06567	16.1233	0.06199	16.5889	0.0808234	2.95108
	0.06577	16.1233	0.06209	16.8235	0.0810056	2.95108
	0.06587	16.1233	0.06218	17.0414	0.081127	2.61789
	0.06602	15.9125	0.06232	16.8235	0.0812485	2.95108
	0.06612	16.1233	0.06241	16.5889	0.0813699	2.95108
	0.06621	16.3341	0.06251	16.8235	0.0815521	2.61789
	0.06631	16.3341	0.0626	17.0414	0.0816735	2.61789
	0.06646	16.1233	0.06269	16.8235	0.081795	2.61789
	0.06656	16.1233	0.06283	16.8235	0.0819164	2.61789
	0.06666	16.5448	0.06293	16.8235	0.0820986	2.95108
	0.06676	16.3341	0.06302	17.0414	0.0821593	2.61789
	0.06686	16.5448	0.06311	17.0414	0.0823415	2.61789
	0.06696	16.3341	0.06325	16.8235	0.082463	2.95108
	0.06711	16.3341	0.06335	17.0414	0.0826451	2.95108
	0.0672	16.5448	0.06344	17.0414	0.0827666	2.95108
	0.0673	16.5448	0.06353	17.0414	0.082888	2.61789
	0.0674	16.3341	0.06363	17.0414	0.0830095	2.61789
	0.0675	16.3341	0.06377	17.0414	0.0831916	2.95108
	0.06765	16.5448	0.06386	17.0414	0.0832524	2.95108
	0.06775	16.5448	0.06395	17.2759	0.0834345	2.61789
	0.06785	16.5448	0.06405	17.2759	0.083556	2.61789
	0.06795	16.5448	0.06419	17.0414	0.0836774	2.95108
	0.0681	16.3341	0.06428	17.0414	0.0837989	2.95108
	0.06819	16.7556	0.06437	17.0414	0.0839811	2.95108
	0.06829	16.7556	0.06446	17.2759	0.0841025	2.61789
	0.06839	16.5448	0.0646	17.2759	0.0842239	2.61789
	0.06849	16.5448	0.0647	17.2759	0.0843454	2.95108
	0.06864	16.7556	0.06479	17.2759	0.0844668	2.95108
	0.06874	16.7556	0.06488	17.5105	0.084649	2.61789
	0.06884	16.9663	0.06502	17.5105	0.0847705	2.61789
	0.06894	16.7556	0.06512	17.2759	0.0848919	2.95108
	0.06908	16.7556	0.06521	17.2759	0.0850134	3.61745
	0.06918	16.9663	0.0653	17.5105	0.0851955	2.95108
	0.06928	16.9663	0.06544	17.5105	0.085317	2.61789
	0.06938	16.7556	0.06549	17.5105	0.0854384	2.61789
	0.06948	16.9663	0.06563	17.2759	0.0855599	2.95108
	0.06963	16.7556	0.06572	17.5105	0.0856813	2.95108
	0.06973	16.9663	0.06582	17.5105	0.0858635	2.61789
	0.06983	16.9663	0.06591	17.7451	0.0859849	2.61789
	0.06993	16.9663	0.06605	17.5105	0.0861064	2.61789
	0.07007	16.9663	0.06614	17.5105	0.0862278	3.28427
	0.07017	17.1621	0.06624	17.5105	0.08641	2.95108
	0.07027	17.1621	0.06633	17.7451	0.0865315	2.61789
	0.07037	16.9663	0.06642	17.7451	0.0866529	2.61789
	0.07052	16.9663	0.06656	17.5105	0.0867744	2.95108
	0.07062	17.1621	0.06666	17.7451	0.0868958	2.95108
	0.07072	17.3728	0.06675	17.9797	0.087078	2.61789
	0.07082	17.3728	0.06684	17.9797	0.0871994	2.61789
	0.07097	17.1621	0.06698	17.7451	0.0873209	2.61789
	0.07106	16.9663	0.06708	17.7451	0.0874423	3.28427
	0.07116	17.3728	0.06717	17.7451	0.0876245	2.95108
	0.07126	17.3728	0.06726	17.9797	0.0877459	2.61789
	0.07141	17.1621	0.06736	17.9797	0.0878674	2.61789
	0.07151	17.1621	0.0675	17.7451	0.0879888	2.95108
	0.07161	17.1621	0.06759	17.7451	0.088171	2.95108
	0.07171	17.3728	0.06768	17.9797	0.0882317	2.61789
	0.07181	17.5836	0.06778	17.9797	0.0884139	2.61789
	0.07191	17.3728	0.06792	17.9797	0.0885353	2.61789
	0.07205	17.3728	0.06801	17.9797	0.0887175	3.28427
	0.07215	17.5836	0.0681	17.9797	0.088839	2.95108
	0.07225	17.5836	0.0682	18.2143	0.0889604	2.95108
	0.07235	17.3728	0.06829	18.2143	0.0890819	3.28427
	0.07245	17.3728	0.06843	17.9797	0.089264	2.95108
	0.0726	17.3728	0.06852	17.9797	0.0893248	2.95108
	0.0727	17.5836	0.06862	18.2143	0.0895069	2.95108
	0.0728	17.5836	0.06871	18.2143	0.0896284	2.61789
	0.0729	17.5836	0.06885	18.2143	0.0897498	2.95108
	0.07304	17.3728	0.06894	18.2143	0.0898713	2.95108
	0.07314	17.7943	0.06904	17.9797	0.0900534	3.28427
	0.07324	17.7943	0.06913	18.4321	0.0901749	2.61789
	0.07334	17.7943	0.06927	18.4321	0.0902963	2.61789
	0.07344	17.5836	0.06936	18.2143	0.0904178	2.95108
	0.07359	17.7943	0.06946	18.2143	0.0905392	3.28427
	0.07369	17.7943	0.06955	18.4321	0.0907214	2.95108
	0.07379	18.0051	0.06969	18.4321	0.0908428	2.95108
	0.07389	17.7943	0.06978	18.6667	0.0909643	2.61789
	0.07403	17.7943	0.06988	18.4321	0.0910857	2.95108
	0.07413	18.0051	0.06997	18.2143	0.0912679	3.28427
	0.07423	18.0051	0.07011	18.6667	0.0913894	2.61789
	0.07433	18.2159	0.07016	18.4321	0.0915108	2.95108
	0.07443	17.7943	0.0703	18.4321	0.0916323	3.28427
	0.07458	17.7943	0.07039	18.4321	0.0917537	3.28427
	0.07468	18.2159	0.07048	18.6667	0.0919359	3.28427
	0.07478	18.2159	0.07058	18.6667	0.0920573	2.95108
	0.07488	18.0051	0.07072	18.6667	0.0921788	2.95108
	0.07502	17.7943	0.07081	18.4321	0.0923002	3.28427
	0.07512	18.0051	0.0709	18.6667	0.0924824	2.95108
	0.07522	18.2159	0.071	18.9013	0.0926038	2.95108
	0.07532	18.2159	0.07109	18.9013	0.0927253	2.95108
	0.07547	18.0051	0.07123	18.6667	0.0928467	3.28427
	0.07557	18.2159	0.07132	18.6667	0.0929682	3.28427
	0.07567	18.2159	0.07142	18.6667	0.0931504	3.61745
	0.07577	18.4116	0.07151	19.1359	0.0932718	2.95108
	0.07591	18.2159	0.07165	19.1359	0.0933932	2.61789
	0.07601	18.2159	0.07174	18.6667	0.0935147	3.28427
	0.07611	18.4116	0.07184	18.9013	0.0936969	3.28427
	0.07621	18.4116	0.07193	19.1359	0.0938183	2.95108
	0.07636	18.4116	0.07202	18.9013	0.0939398	2.95108
	0.07646	18.4116	0.07216	19.1359	0.0940612	3.28427
	0.07656	18.4116	0.07225	18.9013	0.0942434	3.28427
	0.07666	18.6223	0.07235	18.9013	0.0943648	3.28427
	0.07676	18.6223	0.07244	19.1359	0.0944863	2.95108
	0.07685	18.4116	0.07258	19.1359	0.0946077	2.95108
	0.077	18.4116	0.07267	18.9013	0.0947899	3.28427
	0.0771	18.4116	0.07277	18.9013	0.0949113	3.28427
	0.0772	18.6223	0.07286	19.1359	0.0950328	2.95108
	0.0773	18.6223	0.07295	19.3705	0.0951542	2.95108
	0.0774	18.6223	0.07309	19.3705	0.0953364	3.28427
	0.07755	18.4116	0.07319	19.1359	0.0953971	2.95108
	0.07765	18.6223	0.07328	19.1359	0.0955793	3.28427
	0.07775	18.8331	0.07337	19.3705	0.0957008	2.95108
	0.07784	18.6223	0.07351	19.3705	0.0958222	2.95108
	0.07799	18.6223	0.07361	19.1359	0.0959436	3.28427
	0.07809	18.6223	0.0737	19.1359	0.0961258	3.28427
	0.07819	18.8331	0.07379	19.3705	0.0962473	2.95108
	0.07829	18.8331	0.07393	19.6051	0.0963687	3.28427
	0.07839	18.8331	0.07403	19.3705	0.0964902	3.28427
	0.07854	18.6223	0.07412	19.3705	0.0966116	3.28427
	0.07864	19.0439	0.07421	19.3705	0.0967938	3.28427
	0.07874	19.0439	0.07435	19.6051	0.0969152	3.28427
	0.07883	18.8331	0.07445	19.6051	0.0970367	2.95108
	0.07898	18.8331	0.07454	19.3705	0.0971581	3.28427
	0.07908	18.8331	0.07463	19.3705	0.0973403	3.28427
	0.07918	19.0439	0.07477	19.6051	0.0974617	2.95108
	0.07928	19.0439	0.07482	19.6051	0.0975832	2.95108
	0.07938	18.8331	0.07496	19.6051	0.0977046	3.28427
	0.07953	19.0439	0.07505	19.6051	0.0978261	3.28427
	0.07963	19.0439	0.07515	19.6051	0.0980083	3.28427
	0.07972	19.0439	0.07524	19.8229	0.0981297	2.95108
	0.07982	19.2546	0.07538	19.8229	0.0982512	2.95108
	0.07997	19.0439	0.07547	19.6051	0.0983726	3.28427
	0.08007	19.0439	0.07557	19.6051	0.0985548	3.28427
	0.08017	19.2546	0.07566	19.8229	0.0986762	3.28427
	0.08027	19.2546	0.07575	19.8229	0.0987977	3.28427
	0.08042	19.0439	0.07589	19.8229	0.0989191	3.28427
	0.08052	19.2546	0.07599	19.8229	0.0990406	3.61745
	0.08062	19.4654	0.07608	19.6051	0.0992227	3.95064
	0.08071	19.4654	0.07617	19.8229	0.0993442	2.95108
	0.08086	19.4654	0.07631	20.0575	0.0994656	2.95108
	0.08096	19.2546	0.07641	19.8229	0.0995871	3.28427
	0.08106	19.2546	0.0765	19.8229	0.0997692	3.28427
	0.08116	19.4654	0.07659	19.8229	0.0998907	3.61745
	0.08131	19.6761	0.07669	20.0575	0.100012	3.28427
	0.08141	19.4654	0.07683	20.2921	0.100134	2.95108
	0.08151	19.2546	0.07692	19.8229	0.100316	3.61745
	0.08161	19.6761	0.07701	19.8229	0.100437	3.61745
	0.0817	19.6761	0.07711	20.2921	0.100559	3.28427
	0.0818	19.6761	0.07725	20.2921	0.10068	3.28427
	0.08195	19.4654	0.07734	20.0575	0.100862	3.61745
	0.08205	19.4654	0.07743	20.0575	0.100984	3.28427
	0.08215	19.6761	0.07753	20.0575	0.101105	3.61745
	0.08225	19.6761	0.07762	20.2921	0.101227	3.61745
	0.08235	19.6761	0.07776	20.2921	0.101409	3.28427
	0.0825	19.6761	0.07785	20.0575	0.10147	3.61745
	0.0826	19.6761	0.07795	20.0575	0.101652	3.61745
	0.08269	19.8719	0.07804	20.5267	0.101773	3.28427
	0.08279	19.8719	0.07818	20.2921	0.101895	3.28427
	0.08294	19.6761	0.07827	20.5267	0.102016	3.61745
	0.08304	19.8719	0.07837	20.2921	0.102198	3.61745
	0.08314	20.0826	0.07846	20.0575	0.10232	3.61745
	0.08324	19.8719	0.0786	20.5267	0.102441	2.95108
	0.08334	19.8719	0.07869	20.5267	0.102563	2.95108
	0.08349	19.8719	0.07879	20.2921	0.102684	3.61745
	0.08358	20.0826	0.07888	20.2921	0.102866	3.61745
	0.08368	20.0826	0.07902	20.5267	0.102988	3.28427
	0.08378	20.2934	0.07911	20.5267	0.103109	3.28427
	0.08393	19.8719	0.07921	20.7613	0.103231	3.61745
	0.08403	19.8719	0.0793	20.5267	0.103413	3.61745
	0.08413	20.0826	0.07944	20.5267	0.103534	3.61745
	0.08423	20.2934	0.07949	20.7613	0.103656	3.28427
	0.08433	20.0826	0.07962	20.7613	0.103777	3.28427
	0.08448	20.0826	0.07972	20.5267	0.103898	3.61745
	0.08457	20.0826	0.07981	20.5267	0.104081	3.61745
	0.08467	20.2934	0.0799	20.7613	0.104202	3.28427
	0.08477	20.5041	0.08004	20.7613	0.104324	3.28427
	0.08492	20.0826	0.08014	20.7613	0.104445	3.28427
	0.08502	20.0826	0.08023	20.7613	0.104627	3.61745
	0.08512	20.2934	0.08032	20.7613	0.104749	3.61745
	0.08522	20.2934	0.08042	20.9959	0.10487	3.28427
	0.08537	20.2934	0.08056	20.9959	0.104991	3.28427
	0.08547	20.2934	0.08065	20.7613	0.105113	3.61745
	0.08556	20.2934	0.08074	20.7613	0.105295	3.95064
	0.08566	20.5041	0.08084	20.9959	0.105417	3.28427
	0.08581	20.5041	0.08098	21.2305	0.105538	3.28427
	0.08591	20.2934	0.08107	20.9959	0.105659	3.28427
	0.08601	20.2934	0.08116	20.7613	0.105842	3.61745
	0.08611	20.5041	0.08126	20.9959	0.105963	3.61745
	0.08626	20.7149	0.08135	21.2305	0.106085	3.28427
	0.08636	20.5041	0.08149	21.2305	0.106206	3.28427
	0.08646	20.5041	0.08158	20.9959	0.106388	3.95064
	0.08655	20.5041	0.08168	20.9959	0.10651	3.61745
	0.08665	20.7149	0.08177	21.2305	0.106631	3.28427
	0.08675	20.7149	0.08191	21.2305	0.106752	3.28427
	0.0869	20.5041	0.082	21.2305	0.106935	3.28427
	0.087	20.5041	0.0821	21.2305	0.107056	3.61745
	0.0871	20.7149	0.08219	21.2305	0.107178	3.95064
	0.0872	20.9257	0.08228	21.4483	0.107299	3.61745
	0.0873	20.7149	0.08242	21.4483	0.107481	3.28427
	0.08744	20.7149	0.08252	21.2305	0.107542	3.95064
	0.08754	20.7149	0.08261	21.2305	0.107724	3.95064
	0.08764	20.9257	0.0827	21.2305	0.107846	3.28427
	0.08774	20.9257	0.08284	21.4483	0.107967	3.28427
	0.08789	20.7149	0.08294	21.4483	0.108088	3.61745
	0.08799	20.9257	0.08303	21.2305	0.108271	3.61745
	0.08809	21.1214	0.08312	21.2305	0.108392	3.95064
	0.08819	21.1214	0.08326	21.4483	0.108513	3.28427
	0.08829	21.1214	0.08336	21.6829	0.108635	3.61745
	0.08843	20.9257	0.08345	21.4483	0.108756	3.95064
	0.08853	20.9257	0.08354	21.4483	0.108939	3.95064
	0.08863	21.1214	0.08368	21.4483	0.10906	3.61745
	0.08873	21.1214	0.08378	21.6829	0.109181	3.28427
	0.08888	21.1214	0.08387	21.6829	0.109303	3.95064
	0.08898	20.9257	0.08396	21.6829	0.109485	3.95064
	0.08908	21.3321	0.0841	21.6829	0.109607	3.61745
	0.08918	21.3321	0.08415	21.6829	0.109728	3.61745
	0.08928	21.3321	0.08429	21.6829	0.109849	3.28427
	0.08942	21.3321	0.08438	21.6829	0.109971	3.95064
	0.08952	21.1214	0.08448	21.6829	0.110153	3.61745
	0.08962	21.3321	0.08457	21.4483	0.110274	3.95064
	0.08972	21.3321	0.08471	21.9175	0.110396	3.61745
	0.08987	21.3321	0.0848	21.9175	0.110517	3.61745
	0.08997	21.1214	0.0849	21.6829	0.1107	3.95064
	0.09007	21.5429	0.08499	21.6829	0.110821	3.95064
	0.09017	21.5429	0.08508	21.9175	0.110942	3.61745
	0.09032	21.3321	0.08522	22.1521	0.111064	3.61745
	0.09041	21.3321	0.08532	21.6829	0.111185	3.95064
	0.09051	21.3321	0.08541	21.9175	0.111368	4.26003
	0.09061	21.5429	0.0855	21.9175	0.111489	3.61745
	0.09076	21.5429	0.08564	22.1521	0.11161	3.61745
	0.09086	21.5429	0.08574	21.9175	0.111732	3.61745
	0.09096	21.5429	0.08583	21.9175	0.111914	3.95064
	0.09106	21.7537	0.08592	21.9175	0.112035	3.95064
	0.09121	21.7537	0.08602	22.1521	0.112157	3.61745
	0.0913	21.5429	0.08616	22.1521	0.112278	3.61745
	0.0914	21.5429	0.08625	22.1521	0.112461	3.61745
	0.0915	21.5429	0.08634	21.9175	0.112582	3.95064
	0.0916	21.7537	0.08644	22.1521	0.112703	3.95064
	0.0917	21.7537	0.08658	22.3867	0.112825	3.61745
	0.09185	21.5429	0.08667	22.3867	0.113007	3.61745
	0.09195	21.7537	0.08676	22.1521	0.113128	3.95064
	0.09205	21.7537	0.08686	22.1521	0.11325	3.95064
	0.09215	21.9644	0.08695	22.3867	0.113371	4.26003
	0.09225	21.9644	0.08709	22.3867	0.113554	3.61745
	0.09239	21.7537	0.08718	22.1521	0.113614	3.61745
	0.09249	21.7537	0.08727	22.3867	0.113796	3.95064
	0.09259	22.1752	0.08737	22.3867	0.113918	3.95064
	0.09269	21.9644	0.08751	22.6213	0.114039	3.61745
	0.09284	21.9644	0.0876	22.6213	0.114161	3.61745
	0.09294	21.9644	0.08769	22.3867	0.114343	3.95064
	0.09304	21.9644	0.08783	22.3867	0.114464	3.95064
	0.09314	22.1752	0.08793	22.6213	0.114586	3.95064
	0.09324	22.1752	0.08802	22.6213	0.114707	3.61745
	0.09338	21.9644	0.08811	22.6213	0.114829	3.61745
	0.09348	21.9644	0.08821	22.3867	0.115011	3.95064
	0.09358	22.3709	0.08835	22.3867	0.115132	3.95064
	0.09368	22.1752	0.08844	22.6213	0.115254	3.61745
	0.09383	22.1752	0.08853	22.8391	0.115375	3.95064
	0.09393	22.1752	0.08863	22.6213	0.115557	3.95064
	0.09403	22.1752	0.08877	22.6213	0.115679	3.95064
	0.09413	22.3709	0.08881	22.8391	0.1158	3.95064
	0.09422	22.3709	0.08895	22.8391	0.115922	3.61745
	0.09437	22.1752	0.08905	22.8391	0.116043	3.61745
	0.09447	22.1752	0.08914	22.6213	0.116225	3.95064
	0.09457	22.3709	0.08923	22.8391	0.116347	3.95064
	0.09467	22.3709	0.08937	22.8391	0.116468	3.61745
	0.09482	22.1752	0.08947	22.8391	0.11659	3.61745
	0.09492	22.1752	0.08956	22.6213	0.116772	3.95064
	0.09502	22.3709	0.08965	22.8391	0.116893	4.26003
	0.09512	22.5817	0.08975	22.8391	0.117015	3.95064
	0.09526	22.5817	0.08989	23.0737	0.117136	3.61745
	0.09536	22.3709	0.08998	23.0737	0.117258	3.61745
	0.09546	22.3709	0.09007	22.8391	0.11744	4.26003
	0.09556	22.7924	0.09017	22.8391	0.117561	3.95064
	0.09571	22.5817	0.09031	23.0737	0.117683	3.61745
	0.09581	22.5817	0.0904	23.0737	0.117804	3.95064
	0.09591	22.5817	0.09049	23.0737	0.117986	3.95064
	0.09601	22.5817	0.09059	23.0737	0.118108	4.26003
	0.09615	22.5817	0.09068	22.8391	0.118229	3.95064
	0.09625	22.7924	0.09082	23.3083	0.118351	3.95064
	0.09635	22.5817	0.09091	23.3083	0.118533	3.61745
	0.09645	22.5817	0.09101	23.0737	0.118654	3.95064
	0.09655	22.7924	0.0911	23.0737	0.118776	4.26003
	0.09665	22.7924	0.09124	23.3083	0.118897	3.61745
	0.0968	22.7924	0.09133	23.3083	0.119079	3.95064
	0.0969	22.7924	0.09143	23.3083	0.119201	3.95064
	0.097	22.7924	0.09152	23.0737	0.119322	4.26003
	0.0971	23.0032	0.09161	23.3083	0.119444	4.26003
	0.09719	23.0032	0.09175	23.5429	0.119626	3.95064
	0.09734	22.7924	0.09185	23.5429	0.119687	3.95064
	0.09744	23.0032	0.09194	23.3083	0.119869	4.26003
	0.09754	23.2139	0.09203	23.3083	0.11999	4.26003
	0.09764	23.2139	0.09217	23.5429	0.120112	3.95064
	0.09779	23.0032	0.09227	23.5429	0.120233	3.95064
	0.09789	23.0032	0.09236	23.3083	0.120415	3.61745
	0.09799	23.0032	0.0925	23.3083	0.120537	4.26003
	0.09808	23.2139	0.09259	23.5429	0.120658	4.26003
	0.09818	23.2139	0.09269	23.7775	0.12078	3.95064
	0.09833	23.0032	0.09278	23.7775	0.120901	3.95064
	0.09843	23.0032	0.09287	23.5429	0.121083	4.26003
	0.09853	23.2139	0.09301	23.5429	0.121205	4.26003
	0.09863	23.4247	0.09311	23.7775	0.121326	3.95064
	0.09878	23.4247	0.0932	23.7775	0.121448	4.26003
	0.09888	23.2139	0.09329	23.7775	0.12163	3.95064
	0.09898	23.4247	0.09343	23.5429	0.121751	4.26003
	0.09907	23.4247	0.09348	23.5429	0.121873	4.26003
	0.09917	23.4247	0.09362	23.7775	0.121994	3.95064
	0.09932	23.2139	0.09371	24.012	0.122116	3.95064
	0.09942	23.2139	0.09381	23.7775	0.122298	4.26003
	0.09952	23.4247	0.0939	23.7775	0.122419	4.26003
	0.09962	23.6204	0.09404	24.012	0.122541	4.26003
	0.09977	23.4247	0.09413	24.012	0.122662	3.95064
	0.09987	23.4247	0.09423	24.012	0.122844	3.95064
	0.09997	23.4247	0.09432	23.7775	0.122966	4.26003
	0.10006	23.4247	0.09441	23.7775	0.123087	4.26003
	0.10021	23.6204	0.09455	24.012	0.123209	3.95064
	0.10031	23.6204	0.09465	24.012	0.12333	3.95064
	0.10041	23.4247	0.09474	23.7775	0.123512	4.26003
	0.10051	23.6204	0.09483	23.7775	0.123634	4.26003
	0.10066	23.6204	0.09497	24.2299	0.123755	4.26003
	0.10076	23.8312	0.09506	24.2299	0.123877	3.95064
	0.10086	23.4247	0.09516	24.2299	0.124059	3.95064
	0.10096	23.6204	0.09525	24.012	0.12418	4.26003
	0.1011	23.8312	0.09534	24.012	0.124302	4.26003
	0.1012	23.8312	0.09548	24.2299	0.124484	3.95064
	0.1013	23.6204	0.09558	24.4645	0.124605	3.95064
	0.1014	23.6204	0.09567	24.012	0.124727	3.95064
	0.1015	23.8312	0.09576	24.2299	0.124848	4.26003
	0.1016	23.8312	0.0959	24.2299	0.12497	4.59321
	0.10175	23.8312	0.096	24.4645	0.125152	3.95064
	0.10185	23.8312	0.09609	24.4645	0.125273	3.61745
	0.10194	23.8312	0.09618	24.2299	0.125395	4.26003
	0.10204	24.0419	0.09628	24.2299	0.125516	4.59321
	0.10214	24.0419	0.09642	24.6991	0.125698	3.95064
	0.10229	23.8312	0.09651	24.4645	0.125759	3.95064
	0.10239	23.8312	0.0966	24.2299	0.125941	3.95064
	0.10249	24.0419	0.09674	24.2299	0.126063	4.26003
	0.10259	24.0419	0.09684	24.4645	0.126184	4.26003
	0.10274	24.0419	0.09693	24.4645	0.126306	3.95064
	0.10284	24.0419	0.09702	24.6991	0.126488	3.95064
	0.10293	24.0419	0.09716	24.4645	0.126609	4.26003
	0.10303	24.0419	0.09726	24.4645	0.126731	4.26003
	0.10313	24.2527	0.09735	24.6991	0.126852	3.95064
	0.10328	24.0419	0.09744	24.6991	0.126974	3.95064
	0.10338	24.0419	0.09754	24.4645	0.127156	3.95064
	0.10348	24.0419	0.09768	24.4645	0.127277	4.26003
	0.10358	24.2527	0.09777	24.6991	0.127399	4.26003
	0.10373	24.2527	0.09786	24.6991	0.12752	4.26003
	0.10383	24.2527	0.09796	24.9337	0.127702	4.26003
	0.10392	24.2527	0.0981	24.6991	0.127824	4.26003
	0.10402	24.4635	0.09814	24.6991	0.127945	4.26003
	0.10412	24.4635	0.09828	24.9337	0.128067	4.26003
	0.10427	24.4635	0.09838	24.9337	0.128188	3.95064
	0.10437	24.2527	0.09847	24.6991	0.12837	3.95064
	0.10447	24.4635	0.09856	24.6991	0.128492	4.59321
	0.10457	24.6742	0.0987	24.9337	0.128613	4.26003
	0.10472	24.4635	0.0988	25.1683	0.128735	3.95064
	0.10482	24.4635	0.09889	24.9337	0.128917	4.26003
	0.10491	24.4635	0.09898	24.9337	0.129038	4.26003
	0.10506	24.6742	0.09908	24.9337	0.12916	4.26003
	0.10516	24.6742	0.09922	24.9337	0.129281	4.59321
	0.10526	24.6742	0.09931	25.1683	0.129402	3.95064
	0.10536	24.4635	0.0994	24.9337	0.129585	4.26003
	0.10546	24.4635	0.0995	24.9337	0.129706	4.59321
	0.10561	24.6742	0.09964	25.1683	0.129828	4.26003
	0.10571	24.6742	0.09973	25.1683	0.129949	3.95064
	0.1058	24.6742	0.09982	25.4028	0.130131	4.26003
	0.1059	24.6742	0.09992	25.1683	0.130253	4.59321
	0.10605	24.8699	0.10001	25.1683	0.130374	4.59321
	0.10615	24.6742	0.10015	25.4028	0.130556	4.59321
	0.10625	24.8699	0.10024	25.4028	0.130678	4.26003
	0.10635	24.6742	0.10034	25.1683	0.130799	4.26003
	0.10645	24.6742	0.10043	25.1683	0.130921	4.59321
	0.10655	24.8699	0.10057	25.1683	0.131042	4.59321
	0.1067	24.8699	0.10066	25.4028	0.131224	4.26003
	0.10679	24.8699	0.10076	25.6207	0.131346	3.95064
	0.10689	24.8699	0.10085	25.1683	0.131467	4.26003
	0.10699	25.0807	0.10094	25.1683	0.131589	4.59321
	0.10709	24.8699	0.10108	25.4028	0.131771	4.26003
	0.10724	25.2915	0.10118	25.6207	0.131831	4.26003
	0.10734	24.8699	0.10127	25.4028	0.132014	3.95064
	0.10744	24.8699	0.10141	25.4028	0.132135	4.59321
	0.10754	25.0807	0.1015	25.4028	0.132256	4.59321
	0.10769	25.0807	0.1016	25.6207	0.132378	3.95064
	0.10778	25.0807	0.10169	25.6207	0.13256	4.26003
	0.10788	25.0807	0.10183	25.4028	0.132682	4.26003
	0.10798	25.0807	0.10192	25.4028	0.132803	4.59321
	0.10808	25.2915	0.10202	25.8553	0.132924	4.59321
	0.10823	25.2915	0.10211	25.8553	0.133046	4.26003
	0.10833	25.0807	0.1022	25.8553	0.133228	4.26003
	0.10843	25.0807	0.10234	25.6207	0.13335	4.59321
	0.10853	25.2915	0.10243	25.6207	0.133471	4.59321
	0.10868	25.5022	0.10253	25.8553	0.133592	4.59321
	0.10877	25.2915	0.10262	25.8553	0.133775	4.26003
	0.10887	25.2915	0.10276	25.8553	0.133896	4.26003
	0.10897	25.5022	0.10281	25.6207	0.134017	4.59321
	0.10907	25.5022	0.10295	25.8553	0.134139	4.59321
	0.10922	25.5022	0.10304	25.8553	0.13426	4.26003
	0.10932	25.2915	0.10313	25.8553	0.134443	4.26003
	0.10942	25.2915	0.10323	25.8553	0.134564	4.59321
	0.10952	25.713	0.10337	25.8553	0.134685	4.59321
	0.10966	25.5022	0.10346	26.0898	0.134807	4.59321
	0.10976	25.2915	0.10355	26.0898	0.134989	4.26003
	0.10986	25.5022	0.10365	25.8553	0.135111	4.26003
	0.11001	25.5022	0.10374	25.8553	0.135232	4.59321
	0.11011	25.713	0.10388	26.0898	0.135353	4.59321
	0.11021	25.713	0.10397	26.0898	0.135475	4.26003
	0.11031	25.5022	0.10407	26.0898	0.135657	4.26003
	0.11041	25.713	0.10416	26.0898	0.135778	4.59321
	0.11056	25.713	0.1043	26.0898	0.1359	4.59321
	0.11065	25.713	0.10439	26.3244	0.136021	4.59321
	0.11075	25.713	0.10449	26.3244	0.136204	4.26003
	0.11085	25.713	0.10458	26.0898	0.136325	4.26003
	0.111	25.713	0.10467	26.0898	0.136446	4.59321
	0.1111	25.9237	0.10481	26.3244	0.136629	4.59321
	0.1112	25.9237	0.10491	26.3244	0.13675	4.26003
	0.1113	25.713	0.105	26.3244	0.136872	4.26003
	0.1114	25.713	0.10509	26.0898	0.136993	4.59321
	0.1115	26.1345	0.10523	26.0898	0.137114	4.59321
	0.11164	26.1345	0.10533	26.559	0.137297	4.59321
	0.11174	25.9237	0.10542	26.3244	0.137418	4.26003
	0.11184	25.9237	0.10551	26.3244	0.137539	4.26003
	0.11194	25.9237	0.10561	26.3244	0.137661	4.9264
	0.11204	26.1345	0.10575	26.3244	0.137843	4.59321
	0.11219	26.3302	0.10584	26.559	0.137904	4.26003
	0.11229	25.9237	0.10593	26.559	0.138086	4.26003
	0.11239	25.9237	0.10607	26.3244	0.138207	4.59321
	0.11249	26.3302	0.10617	26.559	0.138329	4.59321
	0.11263	26.3302	0.10626	26.7936	0.13845	4.59321
	0.11273	26.3302	0.10635	26.7936	0.138632	4.26003
	0.11283	26.1345	0.10649	26.559	0.138754	4.26003
	0.11293	26.1345	0.10659	26.559	0.138875	4.59321
	0.11303	26.3302	0.10668	26.559	0.138997	4.59321
	0.11318	26.541	0.10677	26.7936	0.139118	4.26003
	0.11328	26.1345	0.10687	26.7936	0.1393	4.59321
	0.11338	26.3302	0.10701	26.559	0.139422	4.26003
	0.11348	26.541	0.1071	26.559	0.139543	4.59321
	0.11362	26.3302	0.10719	27.0115	0.139665	4.9264
	0.11372	26.541	0.10729	26.7936	0.139847	4.59321
	0.11382	26.3302	0.10743	26.7936	0.139968	4.59321
	0.11392	26.3302	0.10747	26.559	0.14009	4.59321
	0.11402	26.541	0.10761	26.7936	0.140211	4.9264
	0.11417	26.541	0.10771	27.0115	0.140333	4.26003
	0.11427	26.541	0.1078	26.7936	0.140515	4.26003
	0.11437	26.3302	0.10789	26.7936	0.140636	4.26003
	0.11447	26.7517	0.10803	26.7936	0.140758	4.9264
	0.11461	26.7517	0.10813	27.0115	0.140879	4.9264
	0.11471	26.7517	0.10822	27.0115	0.141061	4.59321
	0.11481	26.541	0.10831	26.7936	0.141183	4.26003
	0.11496	26.541	0.10841	26.7936	0.141304	4.9264
	0.11506	26.9625	0.10855	27.0115	0.141426	4.59321
	0.11516	26.9625	0.10864	27.2461	0.141547	4.59321
	0.11526	26.7517	0.10873	27.0115	0.141729	4.59321
	0.11536	26.7517	0.10883	27.0115	0.141851	4.26003
	0.1155	26.9625	0.10897	27.0115	0.141972	4.59321
	0.1156	26.9625	0.10906	27.2461	0.142154	4.9264
	0.1157	26.9625	0.10915	27.2461	0.142276	4.59321
	0.1158	26.7517	0.10925	27.0115	0.142397	4.59321
	0.11595	26.9625	0.10934	27.0115	0.142519	4.9264
	0.11605	27.1733	0.10948	27.0115	0.142701	4.9264
	0.11615	26.9625	0.10957	27.2461	0.142822	4.59321
	0.11625	26.9625	0.10967	27.2461	0.142944	4.59321
	0.11635	26.9625	0.10976	27.2461	0.143065	4.59321
	0.11644	27.1733	0.1099	27.2461	0.143187	4.9264
	0.11659	27.1733	0.10999	27.4806	0.143369	4.9264
	0.11669	27.1733	0.11008	27.2461	0.14349	4.59321
	0.11679	27.1733	0.11018	27.2461	0.143612	4.59321
	0.11689	26.9625	0.11032	27.2461	0.143733	4.9264
	0.11699	27.1733	0.11041	27.2461	0.143915	4.9264
	0.11714	27.384	0.1105	27.4806	0.143976	4.9264
	0.11724	26.9625	0.1106	27.4806	0.144158	4.59321
	0.11734	27.1733	0.11074	27.4806	0.14428	4.59321
	0.11743	27.1733	0.11083	27.4806	0.144401	4.9264
	0.11758	27.384	0.11092	27.4806	0.144523	4.9264
	0.11768	27.384	0.11102	27.7152	0.144705	4.59321
	0.11778	27.384	0.11116	27.4806	0.144826	4.59321
	0.11788	27.1733	0.11125	27.4806	0.144948	4.59321
	0.11798	27.5797	0.11134	27.4806	0.145069	4.9264
	0.11813	27.5797	0.11144	27.7152	0.145191	4.9264
	0.11823	27.384	0.11153	27.7152	0.145373	4.59321
	0.11833	27.384	0.11167	27.4806	0.145494	4.59321
	0.11842	27.384	0.11176	27.4806	0.145616	4.9264
	0.11857	27.5797	0.11186	27.7152	0.145737	5.25958
	0.11867	27.7905	0.11195	27.7152	0.145919	4.59321
	0.11877	27.5797	0.11209	27.9498	0.146041	4.59321
	0.11887	27.5797	0.11214	27.7152	0.146162	4.59321
	0.11897	27.7905	0.11228	27.4806	0.146284	4.9264
	0.11912	27.7905	0.11237	27.7152	0.146405	4.9264
	0.11922	27.5797	0.11246	27.9498	0.146587	4.59321
	0.11932	27.5797	0.11256	27.7152	0.146709	4.59321
	0.11946	27.5797	0.1127	27.7152	0.14683	4.9264
	0.11956	27.7905	0.11279	27.9498	0.146952	4.9264
	0.11966	27.7905	0.11288	27.9498	0.147134	4.59321
	0.11976	27.7905	0.11298	27.9498	0.147255	4.59321
	0.11991	27.5797	0.11307	27.7152	0.147377	4.59321
	0.12001	28.0012	0.11321	27.9498	0.147498	4.9264
	0.12011	28.0012	0.1133	28.1844	0.14762	4.9264
	0.12021	27.7905	0.1134	28.1844	0.147802	4.9264
	0.1203	27.7905	0.11349	27.9498	0.147923	4.59321
	0.12045	27.7905	0.11363	27.9498	0.148045	4.9264
	0.12055	28.0012	0.11372	27.9498	0.148227	4.9264
	0.12065	28.0012	0.11382	28.1844	0.148348	4.59321
	0.12075	27.7905	0.11391	28.419	0.14847	4.59321
	0.1209	28.0012	0.114	28.1844	0.148591	4.59321
	0.121	28.0012	0.11414	27.9498	0.148773	4.59321
	0.1211	28.212	0.11424	28.1844	0.148895	5.25958
	0.1212	28.0012	0.11433	28.1844	0.149016	4.59321
	0.12129	28.0012	0.11442	28.1844	0.149138	4.59321
	0.12139	28.0012	0.11456	28.1844	0.149259	5.25958
	0.12154	28.212	0.11466	28.1844	0.149441	4.59321
	0.12164	28.4228	0.11475	28.419	0.149563	4.59321
	0.12174	28.0012	0.11484	28.419	0.149684	4.9264
	0.12184	28.212	0.11498	28.1844	0.149806	4.9264
	0.12194	28.4228	0.11508	28.419	0.149988	4.9264
	0.12209	28.4228	0.11517	28.6368	0.150049	4.9264
	0.12219	28.212	0.11526	28.6368	0.150231	4.59321
	0.12228	28.212	0.1154	28.419	0.150352	4.59321
	0.12238	28.212	0.1155	28.419	0.150474	4.9264
	0.12253	28.4228	0.11559	28.419	0.150595	4.9264
	0.12263	28.4228	0.11568	28.8714	0.150777	4.9264
	0.12273	28.4228	0.11582	28.6368	0.150899	4.59321
	0.12283	28.212	0.11592	28.419	0.15102	4.59321
	0.12293	28.6335	0.11601	28.419	0.151142	4.9264
	0.12308	28.4228	0.1161	28.8714	0.151263	4.9264
	0.12318	28.6335	0.1162	28.8714	0.151445	4.59321
	0.12327	28.4228	0.11634	28.6368	0.151567	4.59321
	0.12337	28.4228	0.11643	28.6368	0.151688	4.9264
	0.12352	28.6335	0.11652	28.6368	0.15181	5.25958
	0.12362	28.6335	0.11662	28.8714	0.151992	4.9264
	0.12372	28.4228	0.11676	28.8714	0.152113	4.59321
	0.12382	28.4228	0.1168	28.6368	0.152235	4.59321
	0.12392	28.6335	0.11694	28.6368	0.152356	5.25958
	0.12407	28.8292	0.11704	29.106	0.152478	4.9264
	0.12416	28.8292	0.11713	29.106	0.15266	4.59321
	0.12426	28.8292	0.11722	28.8714	0.152781	4.59321
	0.12441	28.6335	0.11736	28.8714	0.152903	4.59321
	0.12451	28.8292	0.11745	28.8714	0.153024	4.9264
	0.12461	28.8292	0.11755	29.106	0.153206	5.25958
	0.12471	28.6335	0.11764	29.106	0.153328	4.9264
	0.12486	28.6335	0.11773	28.8714	0.153449	4.59321
	0.12496	28.8292	0.11787	28.8714	0.153571	4.9264
	0.12506	29.04	0.11797	29.106	0.153753	5.25958
	0.12515	28.8292	0.11806	29.106	0.153874	4.59321
	0.12525	28.8292	0.11815	29.3406	0.153996	4.9264
	0.1254	28.8292	0.11829	29.106	0.154117	4.59321
	0.1255	29.04	0.11839	29.106	0.154299	5.25958
	0.1256	29.04	0.11848	29.3406	0.154421	4.9264
	0.1257	28.8292	0.11857	29.3406	0.154542	4.9264
	0.12585	28.8292	0.11867	29.106	0.154664	4.9264
	0.12595	28.8292	0.11881	29.106	0.154846	5.25958
	0.12605	29.04	0.1189	29.5752	0.154967	5.25958
	0.12614	29.04	0.11899	29.3406	0.155089	4.9264
	0.12624	29.04	0.11909	29.5752	0.15521	4.9264
	0.12634	29.04	0.11923	29.3406	0.155332	4.9264
	0.12649	29.2508	0.11932	29.3406	0.155514	5.25958
	0.12659	29.2508	0.11941	29.5752	0.155635	5.25958
	0.12669	29.04	0.11951	29.5752	0.155757	4.9264
	0.12679	29.2508	0.11965	29.3406	0.155878	5.25958
	0.12689	29.2508	0.11974	29.5752	0.15606	5.25958
	0.12704	29.4615	0.11983	29.5752	0.156121	5.25958
	0.12713	29.2508	0.11993	29.5752	0.156303	4.9264
	0.12723	29.2508	0.12007	29.5752	0.156425	4.9264
	0.12733	29.2508	0.12016	29.5752	0.156546	4.9264
	0.12748	29.4615	0.12025	29.5752	0.156667	5.25958
	0.12758	29.6723	0.12035	29.8098	0.15685	5.25958
	0.12768	29.4615	0.12049	29.8098	0.156971	4.9264
	0.12778	29.2508	0.12058	29.5752	0.157093	4.9264
	0.12788	29.2508	0.12067	29.5752	0.157214	5.25958
	0.12802	29.6723	0.12077	29.8098	0.157335	5.25958
	0.12812	29.6723	0.12086	29.8098	0.157518	5.25958
	0.12822	29.4615	0.121	30.0276	0.157639	4.9264
	0.12832	29.4615	0.12109	29.8098	0.157761	4.9264
	0.12847	29.6723	0.12119	29.8098	0.157882	5.59277
	0.12857	29.6723	0.12128	30.0276	0.158064	5.25958
	0.12867	29.4615	0.12142	30.0276	0.158186	4.9264
	0.12877	29.4615	0.12147	29.8098	0.158307	4.9264
	0.12892	29.4615	0.12161	29.8098	0.158428	5.25958
	0.12901	29.6723	0.1217	30.0276	0.15855	5.25958
	0.12911	29.8831	0.12179	30.0276	0.158732	5.25958
	0.12921	29.6723	0.12189	30.0276	0.158854	4.9264
	0.12936	29.6723	0.12203	30.0276	0.158975	4.9264
	0.12946	29.8831	0.12212	30.0276	0.159096	5.25958
	0.12956	29.8831	0.12221	30.2622	0.159279	5.25958
	0.12966	29.8831	0.12231	30.2622	0.1594	4.9264
	0.12981	29.6723	0.1224	30.0276	0.159521	5.25958
	0.12991	29.8831	0.12254	30.0276	0.159643	5.25958
	0.13	30.0788	0.12263	30.0276	0.159825	5.25958
	0.1301	30.0788	0.12273	30.2622	0.159947	5.59277
	0.1302	29.8831	0.12282	30.2622	0.160068	4.9264
	0.13035	29.8831	0.12296	30.2622	0.160189	4.9264
	0.13045	30.0788	0.12305	30.0276	0.160372	5.25958
	0.13055	30.2895	0.12315	30.4968	0.160493	5.25958
	0.13065	30.0788	0.12324	30.4968	0.160615	4.9264
	0.1308	29.8831	0.12333	30.2622	0.160736	4.9264
	0.1309	30.0788	0.12347	30.2622	0.160918	5.25958
	0.13099	30.2895	0.12357	30.2622	0.16104	5.59277
	0.13109	30.2895	0.12366	30.4968	0.161161	5.25958
	0.13119	30.0788	0.12375	30.4968	0.161282	4.9264
	0.13129	30.0788	0.12389	30.2622	0.161404	4.9264
	0.13144	30.2895	0.12399	30.2622	0.161586	5.59277
	0.13154	30.2895	0.12408	30.4968	0.161708	5.25958
	0.13164	30.2895	0.12417	30.4968	0.161829	5.25958
	0.13174	30.0788	0.12431	30.2622	0.16195	5.25958
	0.13184	30.2895	0.12441	30.4968	0.162133	5.25958
	0.13198	30.5003	0.1245	30.4968	0.162193	5.25958
	0.13208	30.5003	0.12459	30.7314	0.162376	5.25958
	0.13218	30.2895	0.12473	30.7314	0.162497	5.25958
	0.13228	30.2895	0.12483	30.4968	0.162618	5.25958
	0.13243	30.5003	0.12492	30.4968	0.16274	5.59277
	0.13253	30.5003	0.12501	30.966	0.162922	5.25958
	0.13263	30.7111	0.12515	30.966	0.163043	5.25958
	0.13273	30.2895	0.12524	30.7314	0.163165	4.9264
	0.13283	30.5003	0.12534	30.7314	0.163286	5.25958
	0.13297	30.7111	0.12543	30.7314	0.163408	5.59277
	0.13307	30.7111	0.12552	30.966	0.16359	5.59277
	0.13317	30.5003	0.12566	30.966	0.163711	5.25958
	0.13327	30.5003	0.12576	30.7314	0.163833	5.25958
	0.13342	30.7111	0.12585	30.7314	0.163954	5.59277
	0.13352	30.7111	0.12594	31.2006	0.164137	5.25958
	0.13362	30.9218	0.12608	31.2006	0.164258	4.9264
	0.13372	30.5003	0.12613	31.2006	0.164379	4.9264
	0.13386	30.7111	0.12627	30.7314	0.164501	5.25958
	0.13396	30.9218	0.12636	30.966	0.164622	5.59277
	0.13406	30.9218	0.12646	31.2006	0.164804	5.59277
	0.13416	30.7111	0.12655	31.2006	0.164926	5.25958
	0.13431	30.7111	0.12669	30.966	0.165047	5.25958
	0.13441	30.7111	0.12678	30.966	0.165169	5.59277
	0.13451	30.9218	0.12688	31.2006	0.165351	5.59277
	0.13461	30.9218	0.12697	31.2006	0.165472	5.25958
	0.13476	30.7111	0.12706	31.2006	0.165594	4.9264
	0.13485	30.9218	0.1272	30.966	0.165715	5.25958
	0.13495	31.1326	0.1273	31.2006	0.165897	5.59277
	0.13505	31.1326	0.12739	31.4184	0.166019	5.59277
	0.13515	31.1326	0.12748	31.4184	0.16614	4.9264
	0.1353	31.1326	0.12762	31.2006	0.166262	5.25958
	0.1354	31.1326	0.12772	31.2006	0.166444	5.59277
	0.1355	31.3283	0.12781	31.4184	0.166565	5.59277
	0.1356	31.3283	0.1279	31.4184	0.166687	5.59277
	0.13575	31.1326	0.128	31.4184	0.166808	5.25958
	0.13584	31.1326	0.12814	31.2006	0.166991	5.25958
	0.13594	31.3283	0.12823	31.4184	0.167112	5.59277
	0.13604	31.3283	0.12832	31.4184	0.167233	5.59277
	0.13614	31.3283	0.12842	31.653	0.167355	5.25958
	0.13624	31.1326	0.12856	31.4184	0.167476	5.25958
	0.13639	31.3283	0.12865	31.4184	0.167658	5.59277
	0.13649	31.539	0.12874	31.4184	0.16778	5.59277
	0.13659	31.539	0.12884	31.653	0.167901	5.59277
	0.13669	31.3283	0.12898	31.653	0.168023	5.25958
	0.13678	31.539	0.12907	31.4184	0.168205	5.25958
	0.13693	31.539	0.12916	31.4184	0.168266	5.59277
	0.13703	31.539	0.12926	31.653	0.168448	5.59277
	0.13713	31.7498	0.1294	31.8876	0.168569	5.25958
	0.13723	31.539	0.12949	31.653	0.168691	5.25958
	0.13738	31.539	0.12958	31.653	0.168812	5.59277
	0.13748	31.7498	0.12968	31.653	0.168994	5.59277
	0.13758	31.7498	0.12982	31.8876	0.169116	5.59277
	0.13768	31.539	0.12991	31.8876	0.169237	5.25958
	0.13777	31.539	0.13	31.653	0.169359	5.25958
	0.13792	31.7498	0.1301	31.8876	0.16948	5.59277
	0.13802	31.7498	0.13019	31.8876	0.169662	5.59277
	0.13812	31.9606	0.13033	32.1222	0.169784	5.25958
	0.13822	31.7498	0.13042	31.8876	0.169905	5.25958
	0.13837	31.7498	0.13052	31.8876	0.170027	5.59277
	0.13847	31.9606	0.13061	31.8876	0.170209	5.59277
	0.13857	31.9606	0.13075	32.1222	0.17033	5.59277
	0.13866	31.7498	0.1308	32.1222	0.170452	5.25958
	0.13881	31.9606	0.13094	31.8876	0.170573	5.25958
	0.13891	31.9606	0.13103	31.8876	0.170695	5.59277
	0.13901	31.9606	0.13112	32.1222	0.170877	5.59277
	0.13911	32.1713	0.13122	32.1222	0.170998	5.25958
	0.13926	31.9606	0.13136	31.8876	0.17112	5.25958
	0.13936	31.9606	0.13145	31.8876	0.171241	5.25958
	0.13946	32.1713	0.13154	31.8876	0.171423	5.59277
	0.13956	32.1713	0.13164	32.1222	0.171545	5.59277
	0.1397	31.9606	0.13173	32.1222	0.171666	5.25958
	0.1398	31.9606	0.13187	32.1222	0.171788	5.25958
	0.1399	32.1713	0.13196	32.1222	0.17197	5.59277
	0.14	32.3821	0.13206	32.3568	0.172091	5.92596
	0.1401	32.1713	0.13215	32.3568	0.172213	5.25958
	0.14025	32.1713	0.13229	32.1222	0.172334	5.25958
	0.14035	32.1713	0.13238	32.1222	0.172516	5.25958
	0.14045	32.3821	0.13248	32.3568	0.172638	5.59277
	0.14055	32.3821	0.13257	32.3568	0.172759	5.59277
	0.14069	32.1713	0.13266	32.3568	0.172881	5.25958
	0.14079	32.1713	0.1328	32.3568	0.173063	5.25958
	0.14089	32.3821	0.13289	32.3568	0.173184	5.59277
	0.14099	32.3821	0.13299	32.5914	0.173306	5.59277
	0.14109	32.3821	0.13308	32.5914	0.173427	5.25958
	0.14119	32.3821	0.13322	32.3568	0.173549	5.25958
	0.14134	32.3821	0.13331	32.3568	0.173731	5.25958
	0.14144	32.5929	0.13341	32.3568	0.173852	5.59277
	0.14154	32.5929	0.1335	32.5914	0.173974	5.59277
	0.14163	32.3821	0.13364	32.5914	0.174095	5.59277
	0.14173	32.3821	0.13373	32.5914	0.174277	5.25958
	0.14188	32.3821	0.13383	32.3568	0.174338	5.59277
	0.14198	32.5929	0.13392	32.5914	0.17452	5.92596
	0.14208	32.5929	0.13406	32.8092	0.174642	5.59277
	0.14218	32.3821	0.13415	32.5914	0.174763	5.59277
	0.14233	32.3821	0.13425	32.3568	0.174885	5.25958
	0.14243	32.5929	0.13434	32.5914	0.175067	5.59277
	0.14252	32.5929	0.13448	32.8092	0.175188	5.59277
	0.14262	32.5929	0.13457	32.8092	0.17531	5.25958
	0.14272	32.5929	0.13467	32.8092	0.175431	5.25958
	0.14287	32.5929	0.13476	32.5914	0.175553	5.92596
	0.14297	32.7886	0.13485	32.8092	0.175735	5.59277
	0.14307	32.7886	0.13499	33.0438	0.175856	5.59277
	0.14317	32.5929	0.13509	33.0438	0.175978	5.59277
	0.14332	32.5929	0.13518	32.8092	0.176099	5.59277
	0.14342	32.7886	0.13527	32.8092	0.176281	5.59277
	0.14351	32.7886	0.13541	33.0438	0.176403	5.59277
	0.14361	32.5929	0.13546	33.0438	0.176524	5.59277
	0.14376	32.7886	0.1356	32.8092	0.176646	5.25958
	0.14386	32.7886	0.13569	33.0438	0.176767	5.59277
	0.14396	32.7886	0.13579	32.8092	0.176949	5.59277
	0.14406	32.7886	0.13588	33.0438	0.177071	5.92596
	0.14421	32.7886	0.13602	33.0438	0.177192	5.25958
	0.14431	32.7886	0.13611	33.0438	0.177314	5.59277
	0.14441	32.9993	0.13621	33.0438	0.177496	5.92596
	0.1445	32.9993	0.1363	33.2784	0.177617	5.92596
	0.14465	32.7886	0.13639	33.2784	0.177739	5.59277
	0.14475	32.7886	0.13653	33.0438	0.17786	5.59277
	0.14485	32.7886	0.13663	33.0438	0.178042	5.59277
	0.14495	32.9993	0.13672	33.0438	0.178164	5.92596
	0.14505	32.9993	0.13681	33.2784	0.178285	5.92596
	0.1452	32.9993	0.13695	33.2784	0.178407	5.59277
	0.1453	32.9993	0.13705	33.2784	0.178589	5.25958
	0.1454	33.2101	0.13714	33.2784	0.17871	5.92596
	0.14549	33.2101	0.13723	33.513	0.178832	5.92596
	0.14564	32.9993	0.13733	33.513	0.178953	5.59277
	0.14574	32.9993	0.13747	33.513	0.179135	5.59277
	0.14584	32.9993	0.13756	33.2784	0.179257	5.59277
	0.14594	33.2101	0.13765	33.2784	0.179378	5.92596
	0.14604	33.2101	0.13775	33.513	0.1795	5.92596
	0.14614	33.2101	0.13789	33.513	0.179621	5.59277
	0.14629	33.2101	0.13798	33.513	0.179803	5.59277
	0.14638	33.4209	0.13807	33.2784	0.179925	5.92596
	0.14648	33.4209	0.13817	33.513	0.180046	5.92596
	0.14658	33.4209	0.13831	33.7476	0.180168	6.25914
	0.14668	33.2101	0.1384	33.7476	0.18035	5.59277
	0.14683	33.2101	0.13849	33.513	0.18041	5.59277
	0.14693	33.4209	0.13859	33.513	0.180593	5.92596
	0.14703	33.4209	0.13873	33.7476	0.180714	5.92596
	0.14713	33.2101	0.13882	33.7476	0.180836	5.59277
	0.14728	33.2101	0.13891	33.513	0.180957	5.59277
	0.14737	33.4209	0.13901	33.7476	0.181139	5.92596
	0.14747	33.4209	0.13915	33.7476	0.181261	5.92596
	0.14757	33.6316	0.13924	33.7476	0.181382	5.92596
	0.14767	33.4209	0.13933	33.9822	0.181504	5.59277
	0.14782	33.4209	0.13943	33.7476	0.181625	5.59277
	0.14792	33.6316	0.13952	33.7476	0.181807	5.92596
	0.14802	33.6316	0.13966	33.9822	0.181929	5.92596
	0.14812	33.4209	0.13975	33.9822	0.18205	5.59277
	0.14827	33.4209	0.13985	33.9822	0.182171	5.92596
	0.14836	33.6316	0.13994	33.9822	0.182354	5.92596
	0.14846	33.6316	0.14008	33.9822	0.182475	5.92596
	0.14856	33.6316	0.14013	34.2	0.182597	5.92596
	0.14871	33.6316	0.14026	34.2	0.182718	5.59277
	0.14881	33.4209	0.14036	33.9822	0.182839	5.59277
	0.14891	33.8424	0.14045	33.7476	0.183022	5.92596
	0.14901	33.8424	0.14054	34.2	0.183143	5.92596
	0.14916	33.6316	0.14068	34.2	0.183265	5.59277
	0.14926	33.6316	0.14078	33.9822	0.183386	5.59277
	0.14935	33.6316	0.14087	33.9822	0.183568	5.92596
	0.14945	33.8424	0.14096	34.2	0.18369	5.92596
	0.1496	33.8424	0.14106	34.4346	0.183811	5.92596
	0.1497	33.8424	0.1412	34.4346	0.183932	5.59277
	0.1498	33.8424	0.14129	34.2	0.184115	5.59277
	0.1499	33.8424	0.14138	34.2	0.184236	6.25914
	0.15	34.0381	0.14148	34.4346	0.184358	5.92596
	0.15015	33.8424	0.14162	34.4346	0.184479	5.59277
	0.15024	33.8424	0.14171	34.2	0.184661	5.59277
	0.15034	33.8424	0.1418	34.2	0.184783	5.92596
	0.15044	34.0381	0.1419	34.4346	0.184904	5.92596
	0.15059	34.0381	0.14199	34.6692	0.185026	5.92596
	0.15069	34.0381	0.14213	34.6692	0.185208	5.59277
	0.15079	34.0381	0.14222	34.2	0.185329	5.59277
	0.15089	34.2488	0.14232	34.4346	0.185451	5.92596
	0.15099	34.2488	0.14241	34.6692	0.185572	6.25914
	0.15109	34.0381	0.14255	34.6692	0.185693	5.59277
	0.15123	34.0381	0.14264	34.4346	0.185876	5.59277
	0.15133	34.0381	0.14274	34.4346	0.185997	5.92596
	0.15143	34.2488	0.14288	34.4346	0.186119	6.25914
	0.15153	34.2488	0.14297	34.9038	0.18624	6.25914
	0.15163	34.2488	0.14306	34.9038	0.186422	5.92596
	0.15178	34.2488	0.14316	34.6692	0.186483	5.59277
	0.15188	34.2488	0.14325	34.6692	0.186665	6.25914
	0.15198	34.4596	0.14339	34.9038	0.186786	5.92596
	0.15208	34.2488	0.14348	34.9038	0.186908	5.92596
	0.15222	34.2488	0.14358	34.9038	0.187029	5.59277
	0.15232	34.2488	0.14367	34.6692	0.187212	5.59277
	0.15242	34.4596	0.14381	34.6692	0.187333	5.92596
	0.15252	34.6704	0.1439	34.9038	0.187454	5.92596
	0.15262	34.4596	0.144	35.1384	0.187576	5.59277
	0.15277	34.4596	0.14409	34.9038	0.187697	5.92596
	0.15287	34.4596	0.14418	34.9038	0.18788	5.92596
	0.15297	34.6704	0.14432	35.1384	0.188001	6.25914
	0.15307	34.6704	0.14442	35.1384	0.188122	5.92596
	0.15321	34.4596	0.14451	35.1384	0.188244	5.92596
	0.15331	34.4596	0.1446	35.1384	0.188426	5.92596
	0.15341	34.6704	0.14474	35.1384	0.188547	5.92596
	0.15351	34.6704	0.14479	35.373	0.188669	6.25914
	0.15366	34.4596	0.14493	35.373	0.18879	5.59277
	0.15376	34.6704	0.14502	35.1384	0.188912	5.59277
	0.15386	34.8811	0.14512	35.1384	0.189094	6.25914
	0.15396	34.6704	0.14521	35.373	0.189215	6.25914
	0.15411	34.8811	0.14535	35.373	0.189337	5.92596
	0.1542	34.6704	0.14544	35.373	0.189458	5.92596
	0.1543	34.6704	0.14554	35.1384	0.189641	5.92596
	0.1544	34.8811	0.14563	35.373	0.189762	6.25914
	0.15455	34.8811	0.14572	35.6075	0.189883	6.25914
	0.15465	34.8811	0.14586	35.6075	0.190005	5.92596
	0.15475	34.8811	0.14596	35.373	0.190187	5.92596
	0.15485	35.0919	0.14605	35.373	0.190308	5.92596
	0.15495	35.0919	0.14614	35.373	0.19043	6.25914
	0.15509	35.0919	0.14628	35.6075	0.190551	6.25914
	0.15519	34.8811	0.14638	35.6075	0.190734	5.59277
	0.15529	34.8811	0.14647	35.6075	0.190855	5.92596
	0.15539	35.0919	0.14656	35.373	0.190976	6.25914
	0.15554	35.0919	0.14666	35.8254	0.191098	6.25914
	0.15564	34.8811	0.1468	35.6075	0.19128	5.92596
	0.15574	35.0919	0.14689	35.6075	0.191402	5.92596
	0.15584	35.2876	0.14698	35.6075	0.191523	5.92596
	0.15594	35.0919	0.14708	35.6075	0.191644	6.25914
	0.15604	35.2876	0.14722	35.8254	0.191766	6.25914
	0.15618	35.0919	0.14731	35.8254	0.191948	5.92596
	0.15628	35.0919	0.1474	35.6075	0.192069	5.92596
	0.15638	35.2876	0.14754	35.6075	0.192191	6.25914
	0.15648	35.2876	0.14764	35.8254	0.192312	6.56853
	0.15658	35.0919	0.14773	35.8254	0.192495	5.92596
	0.15673	35.2876	0.14782	35.8254	0.192555	5.92596
	0.15683	35.2876	0.14791	35.6075	0.192737	5.92596
	0.15693	35.4984	0.14805	35.8254	0.192859	6.25914
	0.15702	35.4984	0.14815	36.06	0.19298	6.25914
	0.15717	35.2876	0.14824	36.06	0.193102	5.92596
	0.15727	35.2876	0.14833	35.8254	0.193284	5.92596
	0.15737	35.4984	0.14847	35.8254	0.193405	6.25914
	0.15747	35.4984	0.14857	35.8254	0.193527	6.25914
	0.15757	35.4984	0.14866	36.06	0.193648	5.92596
	0.15772	35.2876	0.14875	35.8254	0.19377	6.25914
	0.15782	35.4984	0.14885	35.8254	0.193952	5.92596
	0.15792	35.7091	0.14899	36.06	0.194073	6.25914
	0.15801	35.7091	0.14908	36.2946	0.194195	6.25914
	0.15816	35.4984	0.14917	36.06	0.194316	6.25914
	0.15826	35.4984	0.14927	36.06	0.194498	5.92596
	0.15836	35.7091	0.14941	36.06	0.19462	6.25914
	0.15846	35.7091	0.14945	36.06	0.194741	6.25914
	0.15861	35.4984	0.14959	36.06	0.194863	5.92596
	0.15871	35.4984	0.14969	36.2946	0.194984	5.92596
	0.15881	35.4984	0.14978	36.06	0.195166	5.92596
	0.15891	35.9199	0.14987	36.06	0.195288	6.25914
	0.15905	35.9199	0.15001	36.2946	0.195409	6.25914
	0.15915	35.7091	0.15011	36.2946	0.195531	5.92596
	0.15925	35.7091	0.1502	36.06	0.195713	5.92596
	0.15935	35.9199	0.15029	36.06	0.195834	6.25914
	0.1595	35.9199	0.15039	36.2946	0.195956	6.25914
	0.1596	35.7091	0.15053	36.2946	0.196077	6.25914
	0.1597	35.9199	0.15062	36.5292	0.196259	5.92596
	0.1598	35.9199	0.15071	36.2946	0.196381	6.25914
	0.1599	36.1307	0.15081	36.2946	0.196502	6.25914
	0.16004	36.1307	0.15095	36.5292	0.196624	6.25914
	0.16014	35.9199	0.15104	36.5292	0.196806	5.92596
	0.16024	36.1307	0.15113	36.2946	0.196927	5.92596
	0.16034	36.1307	0.15123	36.2946	0.197049	6.25914
	0.16049	36.1307	0.15132	36.2946	0.19717	6.56853
	0.16059	36.1307	0.15146	36.5292	0.197352	6.25914
	0.16069	35.9199	0.15155	36.5292	0.197474	5.92596
	0.16079	35.9199	0.15165	36.2946	0.197595	6.25914
	0.16088	36.3414	0.15174	36.06	0.197717	6.25914
	0.16098	36.3414	0.15188	36.5292	0.197838	6.25914
	0.16113	36.1307	0.15197	36.7637	0.19802	5.92596
	0.16123	36.1307	0.15207	36.5292	0.198142	5.92596
	0.16133	36.3414	0.15221	36.5292	0.198263	6.25914
	0.16143	36.5371	0.1523	36.5292	0.198385	6.56853
	0.16153	36.5371	0.15239	36.7637	0.198567	6.56853
	0.16168	36.3414	0.15249	36.7637	0.198628	5.92596
	0.16178	36.3414	0.15258	36.5292	0.19881	6.25914
	0.16187	36.5371	0.15272	36.7637	0.198931	6.25914
	0.16197	36.5371	0.15281	36.7637	0.199053	6.25914
	0.16212	36.5371	0.15291	36.7637	0.199174	5.92596
	0.16222	36.3414	0.153	36.9983	0.199356	5.92596
	0.16232	36.7479	0.15314	36.7637	0.199478	6.25914
	0.16242	36.5371	0.15323	36.7637	0.199599	6.56853
	0.16252	36.5371	0.15333	36.9983	0.199721	6.25914
	0.16267	36.5371	0.15342	36.9983	0.199842	6.25914
	0.16277	36.5371	0.15351	36.7637	0.200024	5.92596
	0.16286	36.7479	0.15365	36.7637	0.200146	6.56853
	0.16296	36.7479	0.15375	36.9983	0.200267	6.25914
	0.16311	36.5371	0.15384	36.9983	0.200389	6.56853
	0.16321	36.7479	0.15393	36.9983	0.200571	6.25914
	0.16331	36.7479	0.15407	36.7637	0.200692	5.92596
	0.16341	36.7479	0.15412	36.9983	0.200814	6.25914
	0.16356	36.7479	0.15426	36.9983	0.200935	6.56853
	0.16366	36.7479	0.15435	36.9983	0.201057	6.25914
	0.16376	36.7479	0.15445	36.9983	0.201239	6.25914
	0.16385	36.9586	0.15454	36.9983	0.20136	6.56853
	0.164	36.9586	0.15468	37.2162	0.201482	6.25914
	0.1641	36.7479	0.15477	36.9983	0.201603	6.56853
	0.1642	36.7479	0.15487	37.2162	0.201785	5.92596
	0.1643	37.1694	0.15496	36.9983	0.201907	6.25914
	0.16445	36.9586	0.15505	36.9983	0.202028	6.56853
	0.16455	36.9586	0.15519	37.2162	0.20221	6.56853
	0.16465	36.9586	0.15529	37.2162	0.202332	6.25914
	0.16474	36.9586	0.15538	37.2162	0.202453	6.25914
	0.16484	37.1694	0.15547	37.2162	0.202575	6.56853
	0.16499	37.1694	0.15561	37.4507	0.202696	6.56853
	0.16509	36.9586	0.1557	37.2162	0.202878	6.56853
	0.16519	36.9586	0.1558	37.4507	0.203	6.25914
	0.16529	37.1694	0.15589	37.2162	0.203121	6.25914
	0.16544	37.3802	0.15598	37.2162	0.203243	6.56853
	0.16554	37.3802	0.15612	37.4507	0.203425	6.56853
	0.16564	37.1694	0.15622	37.6853	0.203546	6.25914
	0.16573	37.1694	0.15631	37.2162	0.203668	6.25914
	0.16583	37.3802	0.15645	37.4507	0.203789	6.56853
	0.16593	37.3802	0.15654	37.4507	0.203911	6.56853
	0.16608	37.1694	0.15664	37.4507	0.204093	6.56853
	0.16618	37.1694	0.15673	37.6853	0.204214	5.92596
	0.16628	37.1694	0.15687	37.4507	0.204336	6.25914
	0.16638	37.3802	0.15696	37.4507	0.204457	6.56853
	0.16648	37.5909	0.15706	37.6853	0.204639	6.56853
	0.16663	37.3802	0.15715	37.6853	0.2047	6.25914
	0.16672	37.1694	0.15724	37.4507	0.204882	6.25914
	0.16682	37.5909	0.15738	37.4507	0.205004	6.25914
	0.16692	37.5909	0.15748	37.6853	0.205125	6.56853
	0.16707	37.3802	0.15757	37.9199	0.205247	6.56853
	0.16717	37.3802	0.15766	37.9199	0.205429	6.25914
	0.16727	37.5909	0.1578	37.6853	0.20555	6.25914
	0.16737	37.5909	0.1579	37.4507	0.205672	6.56853
	0.16747	37.5909	0.15799	37.9199	0.205793	6.56853
	0.16762	37.3802	0.15808	37.9199	0.205915	6.25914
	0.16771	37.5909	0.15818	37.6853	0.206097	6.25914
	0.16781	37.7866	0.15832	37.6853	0.206218	6.25914
	0.16791	37.7866	0.15841	37.6853	0.20634	6.56853
	0.16806	37.5909	0.1585	37.9199	0.206461	6.90172
	0.16816	37.5909	0.1586	37.9199	0.206643	6.25914
	0.16826	37.5909	0.15874	37.6853	0.206765	6.25914
	0.16841	37.7866	0.15878	37.9199	0.206886	6.56853
	0.16851	37.7866	0.15892	38.1545	0.207008	6.56853
	0.1686	37.7866	0.15902	38.1545	0.207129	6.25914
	0.1687	37.5909	0.15911	38.1545	0.207311	6.25914
	0.1688	37.7866	0.1592	37.9199	0.207433	6.25914
	0.16895	37.7866	0.15934	37.9199	0.207554	6.56853
	0.16905	37.7866	0.15944	38.1545	0.207675	6.56853
	0.16915	37.7866	0.15953	38.1545	0.207858	6.25914
	0.16925	37.7866	0.15962	38.1545	0.207979	6.25914
	0.1694	37.9974	0.15972	37.9199	0.208101	6.56853
	0.1695	37.9974	0.15986	38.1545	0.208283	6.56853
	0.16959	37.9974	0.15995	38.1545	0.208404	6.25914
	0.16969	37.7866	0.16004	38.3891	0.208526	6.56853
	0.16979	38.2082	0.16014	38.1545	0.208647	6.25914
	0.16994	38.2082	0.16028	38.1545	0.208769	6.56853
	0.17004	37.9974	0.16037	38.3891	0.208951	6.56853
	0.17014	37.9974	0.16046	38.3891	0.209072	6.25914
	0.17024	37.9974	0.16056	38.1545	0.209194	6.25914
	0.17039	38.2082	0.16065	38.1545	0.209315	6.56853
	0.17049	38.2082	0.16079	38.3891	0.209497	6.56853
	0.17058	37.9974	0.16088	38.6069	0.209619	6.56853
	0.17068	37.9974	0.16098	38.6069	0.20974	6.56853
	0.17078	38.2082	0.16112	38.3891	0.209862	6.25914
	0.17088	38.2082	0.16121	38.3891	0.209983	6.56853
	0.17103	38.2082	0.1613	38.6069	0.210165	6.56853
	0.17113	38.2082	0.1614	38.6069	0.210287	6.25914
	0.17123	38.2082	0.16154	38.3891	0.210408	6.25914
	0.17133	38.4189	0.16163	38.3891	0.21053	6.56853
	0.17143	38.4189	0.16172	38.6069	0.210712	6.56853
	0.17157	38.2082	0.16182	38.6069	0.210772	6.56853
	0.17167	38.2082	0.16191	38.6069	0.210955	6.25914
	0.17177	38.6297	0.16205	38.6069	0.211076	6.25914
	0.17187	38.4189	0.16214	38.6069	0.211197	6.56853
	0.17202	38.4189	0.16224	38.8415	0.211319	6.56853
	0.17212	38.2082	0.16233	38.8415	0.211501	6.25914
	0.17222	38.4189	0.16247	38.6069	0.211623	6.56853
	0.17232	38.6297	0.16256	38.6069	0.211744	6.25914
	0.17242	38.6297	0.16266	38.6069	0.211865	6.56853
	0.17256	38.4189	0.16275	38.8415	0.211987	6.90172
	0.17266	38.4189	0.16284	38.8415	0.212169	6.25914
	0.17276	38.6297	0.16298	38.8415	0.212291	6.25914
	0.17286	38.6297	0.16307	38.8415	0.212412	6.56853
	0.17301	38.6297	0.16317	39.0761	0.212533	6.90172
	0.17311	38.6297	0.16326	39.0761	0.212716	6.56853
	0.17321	38.6297	0.1634	38.8415	0.212837	6.25914
	0.17336	38.6297	0.16345	38.8415	0.212958	6.56853
	0.17345	38.8404	0.16359	38.8415	0.21308	6.56853
	0.17355	38.6297	0.16368	39.0761	0.213201	6.90172
	0.17365	38.6297	0.16377	39.0761	0.213384	6.56853
	0.17375	38.6297	0.16387	38.8415	0.213505	6.56853
	0.1739	38.8404	0.16401	38.8415	0.213626	6.56853
	0.174	38.8404	0.1641	39.0761	0.213809	6.56853
	0.1741	38.6297	0.16419	39.3107	0.21393	6.56853
	0.1742	38.8404	0.16429	39.3107	0.214051	6.56853
	0.17435	38.8404	0.16438	39.0761	0.214173	6.56853
	0.17444	39.0361	0.16452	39.0761	0.214355	6.90172
	0.17454	38.8404	0.16461	39.3107	0.214477	6.90172
	0.17464	38.8404	0.16471	39.3107	0.214598	6.56853
	0.17474	38.8404	0.1648	39.0761	0.214719	6.25914
	0.17489	39.0361	0.16494	39.0761	0.214841	6.90172
	0.17499	39.0361	0.16503	39.3107	0.215023	6.90172
	0.17509	39.0361	0.16513	39.5453	0.215145	6.56853
	0.17519	39.0361	0.16522	39.3107	0.215266	6.56853
	0.17534	39.0361	0.16536	39.3107	0.215387	6.56853
	0.17543	39.2469	0.16545	39.3107	0.21557	6.90172
	0.17553	39.0361	0.16555	39.7799	0.215691	6.90172
	0.17563	39.0361	0.16564	39.5453	0.215812	6.56853
	0.17573	39.0361	0.16578	39.3107	0.215934	6.56853
	0.17583	39.2469	0.16587	39.5453	0.216055	6.56853
	0.17598	39.2469	0.16597	39.5453	0.216238	6.90172
	0.17608	39.2469	0.16606	39.7799	0.216359	6.56853
	0.17618	39.0361	0.1662	39.5453	0.21648	6.56853
	0.17628	39.2469	0.16629	39.5453	0.216602	6.56853
	0.17637	39.4577	0.16639	39.5453	0.216784	6.90172
	0.17652	39.2469	0.16648	39.7799	0.216845	6.90172
	0.17662	39.0361	0.16657	39.7799	0.217027	6.56853
	0.17672	39.2469	0.16671	39.5453	0.217148	6.56853
	0.17682	39.4577	0.16681	39.5453	0.21727	6.90172
	0.17697	39.4577	0.1669	39.5453	0.217391	6.90172
	0.17707	39.2469	0.16699	39.7799	0.217573	6.90172
	0.17717	39.2469	0.16713	39.9977	0.217695	6.56853
	0.17727	39.4577	0.16723	39.7799	0.217816	6.56853
	0.17736	39.6684	0.16732	39.7799	0.217938	6.90172
	0.17751	39.4577	0.16741	39.9977	0.218059	6.90172
	0.17761	39.4577	0.16751	39.9977	0.218241	6.56853
	0.17771	39.4577	0.16765	39.9977	0.218363	6.56853
	0.17786	39.6684	0.16774	39.7799	0.218484	6.56853
	0.17796	39.6684	0.16783	39.7799	0.218606	6.90172
	0.17806	39.4577	0.16793	40.2323	0.218788	6.90172
	0.17816	39.4577	0.16807	40.2323	0.218909	6.56853
	0.1783	39.6684	0.16811	39.9977	0.219031	6.56853
	0.1784	39.6684	0.16825	39.9977	0.219152	6.90172
	0.1785	39.6684	0.16835	40.2323	0.219274	6.90172
	0.1786	39.4577	0.16844	40.2323	0.219456	6.90172
	0.1787	39.6684	0.16853	40.2323	0.219577	6.56853
	0.17885	39.8792	0.16867	39.9977	0.219699	6.56853
	0.17895	39.8792	0.16877	40.2323	0.219881	6.56853
	0.17905	39.6684	0.16886	40.4669	0.220002	6.90172
	0.17915	39.6684	0.16895	40.4669	0.220124	6.56853
	0.17929	39.8792	0.16905	40.2323	0.220245	6.56853
	0.17939	40.09	0.16919	40.2323	0.220427	7.2349
	0.17949	40.09	0.16928	40.4669	0.220549	6.90172
	0.17959	39.6684	0.16937	40.4669	0.22067	6.25914
	0.17969	39.8792	0.16947	40.4669	0.220792	6.56853
	0.17984	40.09	0.16961	40.2323	0.220913	6.56853
	0.17994	40.09	0.1697	40.2323	0.221095	6.56853
	0.18004	39.8792	0.16979	40.7015	0.221217	6.90172
	0.18014	39.8792	0.16989	40.4669	0.221338	6.90172
	0.18028	40.09	0.17003	40.4669	0.22146	6.25914
	0.18038	40.09	0.17012	40.2323	0.221642	6.90172
	0.18048	40.09	0.17021	40.7015	0.221763	7.2349
	0.18058	40.09	0.17031	40.7015	0.221885	6.56853
	0.18068	39.8792	0.17045	40.7015	0.222006	6.90172
	0.18078	40.09	0.17054	40.4669	0.222128	6.56853
	0.18093	40.3007	0.17063	40.4669	0.22231	6.90172
	0.18103	40.09	0.17072	40.7015	0.222431	6.90172
	0.18113	40.09	0.17086	40.9361	0.222553	6.56853
	0.18122	40.3007	0.17096	40.7015	0.222674	6.56853
	0.18132	40.3007	0.17105	40.7015	0.222856	6.90172
	0.18147	40.4964	0.17114	40.9361	0.222917	6.90172
	0.18157	40.09	0.17124	40.9361	0.223099	6.90172
	0.18167	40.3007	0.17138	40.9361	0.223221	6.56853
	0.18177	40.4964	0.17147	40.7015	0.223342	6.90172
	0.18192	40.4964	0.17156	40.7015	0.223464	6.90172
	0.18202	40.3007	0.17166	40.9361	0.223646	6.90172
	0.18212	40.3007	0.1718	41.1707	0.223767	6.56853
	0.18221	40.4964	0.17189	40.7015	0.223889	6.90172
	0.18231	40.4964	0.17198	40.9361	0.22401	6.90172
	0.18246	40.4964	0.17208	40.9361	0.224132	6.90172
	0.18256	40.4964	0.17217	41.1707	0.224314	6.90172
	0.18266	40.4964	0.17231	41.1707	0.224435	6.56853
	0.18281	40.7072	0.1724	40.9361	0.224557	6.56853
	0.18291	40.7072	0.1725	40.9361	0.224678	7.2349
	0.18301	40.4964	0.17259	41.1707	0.22486	6.90172
	0.1831	40.7072	0.17273	41.1707	0.224982	6.56853
	0.18325	40.4964	0.17278	41.1707	0.225103	6.90172
	0.18335	40.7072	0.17292	41.1707	0.225225	6.90172
	0.18345	40.7072	0.17301	41.1707	0.225346	6.90172
	0.18355	40.7072	0.1731	41.3885	0.225528	7.2349
	0.18365	40.7072	0.1732	41.3885	0.22565	6.56853
	0.1838	40.7072	0.17334	41.1707	0.225771	6.90172
	0.1839	40.918	0.17343	41.1707	0.225953	7.2349
	0.184	40.7072	0.17352	41.3885	0.226075	7.2349
	0.18409	40.7072	0.17362	41.6231	0.226196	6.90172
	0.18424	40.7072	0.17371	41.1707	0.226318	6.90172
	0.18434	40.918	0.17385	41.3885	0.2265	7.2349
	0.18444	40.918	0.17394	41.3885	0.226621	6.90172
	0.18454	40.7072	0.17404	41.3885	0.226743	7.56809
	0.18464	40.7072	0.17413	41.3885	0.226864	6.90172
	0.18479	41.1287	0.17427	41.3885	0.226986	6.90172
	0.18489	40.918	0.17436	41.3885	0.227168	6.90172
	0.18499	40.918	0.17446	41.6231	0.227289	6.90172
	0.18508	40.918	0.17455	41.6231	0.227411	6.56853
	0.18523	40.918	0.17469	41.6231	0.227532	6.90172
	0.18533	41.1287	0.17478	41.6231	0.227714	7.2349
	0.18543	41.1287	0.17488	41.6231	0.227836	7.2349
	0.18553	40.918	0.17497	41.8577	0.227957	7.2349
	0.18563	40.918	0.17511	41.8577	0.228079	6.90172
	0.18573	41.1287	0.1752	41.6231	0.2282	6.90172
	0.18588	41.1287	0.1753	41.6231	0.228382	7.2349
	0.18598	41.1287	0.17539	41.8577	0.228504	6.90172
	0.18607	41.1287	0.17553	41.8577	0.228625	6.56853
	0.18617	41.1287	0.17562	41.8577	0.228747	6.90172
	0.18627	41.3395	0.17572	41.6231	0.228929	6.90172
	0.18642	41.3395	0.17581	41.6231	0.22899	6.90172
	0.18652	41.1287	0.1759	41.8577	0.229172	7.2349
	0.18662	41.1287	0.17604	41.8577	0.229293	6.90172
	0.18672	41.3395	0.17614	41.6231	0.229415	6.90172
	0.18687	41.3395	0.17623	41.8577	0.229536	7.2349
	0.18696	41.3395	0.17632	41.8577	0.229718	7.2349
	0.18706	41.3395	0.17646	42.0923	0.22984	6.90172
	0.18716	41.3395	0.17656	42.0923	0.229961	6.90172
	0.18726	41.3395	0.17665	41.8577	0.230083	6.90172
	0.18741	41.5502	0.17674	41.8577	0.230204	7.2349
	0.18751	41.3395	0.17684	42.0923	0.230386	7.2349
	0.18761	41.3395	0.17698	42.3269	0.230508	6.90172
	0.18776	41.5502	0.17707	42.0923	0.230629	6.90172
	0.18786	41.5502	0.17716	42.0923	0.230751	7.2349
	0.18795	41.5502	0.17726	42.0923	0.230933	7.2349
	0.18805	41.5502	0.1774	42.3269	0.231054	6.90172
	0.1882	41.5502	0.17744	42.3269	0.231176	6.90172
	0.1883	41.746	0.17758	42.0923	0.231297	6.90172
	0.1884	41.746	0.17768	42.0923	0.231479	7.2349
	0.1885	41.5502	0.17777	42.3269	0.231601	7.2349
	0.1886	41.5502	0.17786	42.3269	0.231722	6.90172
	0.18875	41.746	0.178	42.0923	0.231844	6.90172
	0.18885	41.746	0.17809	42.0923	0.232026	7.2349
	0.18894	41.746	0.17819	42.0923	0.232147	7.2349
	0.18904	41.5502	0.17828	42.5615	0.232269	7.2349
	0.18919	41.746	0.17837	42.5615	0.23239	6.90172
	0.18929	41.9567	0.17851	42.3269	0.232572	6.90172
	0.18939	41.9567	0.17861	42.3269	0.232694	7.2349
	0.18949	41.5502	0.1787	42.3269	0.232815	7.56809
	0.18959	41.746	0.17879	42.5615	0.232937	6.90172
	0.18974	41.746	0.17893	42.3269	0.233058	6.90172
	0.18984	41.9567	0.17903	42.3269	0.23324	7.2349
	0.18993	41.9567	0.17912	42.5615	0.233362	7.2349
	0.19003	41.746	0.17921	42.5615	0.233483	7.2349
	0.19018	41.746	0.17935	42.5615	0.233605	6.90172
	0.19028	41.9567	0.17945	42.5615	0.233787	6.90172
	0.19038	41.9567	0.17954	42.5615	0.233908	7.2349
	0.19048	41.9567	0.17963	42.7961	0.23403	7.56809
	0.19058	41.9567	0.17977	42.7961	0.234151	6.90172
	0.19068	41.9567	0.17987	42.7961	0.234273	6.90172
	0.19082	42.1675	0.17996	42.5615	0.234455	7.2349
	0.19092	42.1675	0.18005	42.5615	0.234576	7.2349
	0.19102	41.9567	0.18019	43.0139	0.234698	7.2349
	0.19112	41.9567	0.18029	42.7961	0.234819	7.2349
	0.19122	42.1675	0.18038	42.7961	0.235001	6.90172
	0.19137	42.1675	0.18047	42.7961	0.235062	7.2349
	0.19147	42.1675	0.18057	42.7961	0.235244	7.2349
	0.19157	42.1675	0.18071	43.0139	0.235366	6.90172
	0.19167	42.1675	0.1808	42.7961	0.235487	6.90172
	0.19181	42.1675	0.18089	42.7961	0.235608	7.2349
	0.19191	42.3782	0.18099	42.7961	0.235791	7.2349
	0.19201	42.1675	0.18113	43.0139	0.235912	7.2349
	0.19211	41.9567	0.18122	43.0139	0.236034	6.90172
	0.19226	42.3782	0.18131	43.0139	0.236155	6.90172
	0.19236	42.3782	0.18141	42.7961	0.236276	7.2349
	0.19246	42.1675	0.1815	43.0139	0.236459	7.2349
	0.19256	42.1675	0.18164	43.2485	0.23658	7.2349
	0.19271	42.3782	0.18173	43.0139	0.236701	6.90172
	0.1928	42.3782	0.18183	43.0139	0.236823	7.2349
	0.1929	42.589	0.18192	43.0139	0.237005	7.2349
	0.193	42.3782	0.18206	43.2485	0.237127	7.2349
	0.19315	42.3782	0.18211	43.2485	0.237248	7.2349
	0.19325	42.589	0.18225	43.0139	0.237369	6.90172
	0.19335	42.589	0.18234	43.0139	0.237552	7.56809
	0.19345	42.3782	0.18243	43.0139	0.237673	7.56809
	0.19355	42.3782	0.18253	43.2485	0.237795	7.2349
	0.1937	42.589	0.18267	43.2485	0.237916	6.90172
	0.19379	42.589	0.18276	43.0139	0.238098	6.90172
	0.19389	42.589	0.18285	43.2485	0.23822	7.2349
	0.19399	42.589	0.18295	43.4831	0.238341	7.56809
	0.19414	42.589	0.18304	43.4831	0.238462	6.90172
	0.19424	42.7998	0.18318	43.2485	0.238645	7.2349
	0.19434	42.7998	0.18327	43.2485	0.238766	7.56809
	0.19444	42.589	0.18337	43.2485	0.238888	7.56809
	0.19454	42.589	0.18346	43.4831	0.239009	6.90172
	0.19469	42.589	0.1836	43.4831	0.23913	7.2349
	0.19478	42.7998	0.18369	43.2485	0.239313	7.2349
	0.19488	42.9955	0.18379	43.2485	0.239434	7.2349
	0.19498	42.589	0.18388	43.4831	0.239556	7.2349
	0.19513	42.589	0.18402	43.7177	0.239677	7.2349
	0.19523	42.9955	0.18411	43.4831	0.239859	7.2349
	0.19533	42.9955	0.18421	43.4831	0.239981	7.2349
	0.19543	42.9955	0.1843	43.4831	0.240102	7.56809
	0.19553	42.7998	0.18444	43.9523	0.240223	7.2349
	0.19563	42.7998	0.18453	43.7177	0.240345	7.2349
	0.19577	42.9955	0.18463	43.4831	0.240527	7.2349
	0.19587	42.9955	0.18472	43.7177	0.240649	7.56809
	0.19597	42.9955	0.18486	43.9523	0.24077	7.56809
	0.19607	42.7998	0.18495	43.7177	0.240891	7.56809
	0.19617	42.9955	0.18505	43.4831	0.241074	7.2349
	0.19632	43.2062	0.18514	43.4831	0.241134	7.56809
	0.19642	43.2062	0.18523	43.7177	0.241316	7.56809
	0.19652	42.7998	0.18537	43.9523	0.241438	7.2349
	0.19662	42.9955	0.18547	43.9523	0.241559	7.2349
	0.19676	43.2062	0.18556	43.7177	0.241681	7.2349
	0.19686	43.2062	0.18565	43.7177	0.241863	7.56809
	0.19696	42.9955	0.18579	43.9523	0.241984	7.56809
	0.19706	42.9955	0.18588	43.9523	0.242106	7.2349
	0.19721	42.9955	0.18598	43.9523	0.242227	7.2349
	0.19731	43.417	0.18607	43.9523	0.242349	7.56809
	0.19741	43.417	0.18616	43.7177	0.242531	7.56809
	0.19751	43.2062	0.1863	43.9523	0.242652	7.2349
	0.19765	43.2062	0.1864	44.1869	0.242774	7.2349
	0.19775	43.417	0.18649	43.9523	0.242895	7.56809
	0.19785	43.417	0.18658	43.9523	0.243077	7.56809
	0.19795	43.2062	0.18672	44.1869	0.243199	7.56809
	0.1981	43.2062	0.18677	44.1869	0.24332	7.2349
	0.1982	43.2062	0.18691	44.1869	0.243442	7.2349
	0.1983	43.417	0.187	43.9523	0.243624	7.56809
	0.1984	43.417	0.1871	43.9523	0.243745	7.56809
	0.1985	43.417	0.18719	44.4047	0.243867	7.56809
	0.19864	43.417	0.18733	44.4047	0.243988	7.2349
	0.19874	43.6278	0.18742	43.9523	0.244171	7.2349
	0.19884	43.6278	0.18752	43.9523	0.244292	7.56809
	0.19894	43.417	0.18761	44.4047	0.244413	7.56809
	0.19909	43.417	0.1877	44.4047	0.244535	7.2349
	0.19919	43.417	0.18784	44.4047	0.244717	7.2349
	0.19929	43.8385	0.18794	44.1869	0.244838	7.2349
	0.19939	43.6278	0.18803	44.1869	0.24496	7.90128
	0.19949	43.417	0.18812	44.4047	0.245081	7.56809
	0.19963	43.6278	0.18826	44.6393	0.245203	7.2349
	0.19973	43.8385	0.18836	44.1869	0.245385	7.2349
	0.19983	43.8385	0.18845	44.4047	0.245506	7.56809
	0.19993	43.6278	0.18854	44.6393	0.245628	7.56809
	0.20008	43.6278	0.18868	44.6393	0.245749	7.2349
	0.20018	43.6278	0.18878	44.6393	0.245932	7.2349
	0.20028	43.8385	0.18887	44.4047	0.246053	7.2349
	0.20038	43.8385	0.18896	44.4047	0.246174	7.56809
	0.20048	43.6278	0.1891	44.6393	0.246296	7.56809
	0.20057	43.8385	0.1892	44.6393	0.246417	7.2349
	0.20072	43.8385	0.18929	44.4047	0.246599	7.2349
	0.20082	44.0493	0.18938	44.6393	0.246721	7.56809
	0.20092	43.8385	0.18952	44.6393	0.246842	7.56809
	0.20102	43.8385	0.18962	44.6393	0.246964	7.90128
	0.20112	43.8385	0.18971	44.6393	0.247146	7.2349
	0.20127	44.0493	0.1898	44.6393	0.247207	7.2349
	0.20137	44.0493	0.1899	44.6393	0.247389	7.56809
	0.20146	43.8385	0.19004	44.8739	0.24751	7.56809
	0.20156	43.8385	0.19013	44.8739	0.247632	7.2349
	0.20171	44.0493	0.19022	44.6393	0.247753	7.2349
	0.20181	44.0493	0.19032	44.6393	0.247935	7.56809
	0.20191	44.0493	0.19046	44.8739	0.248057	7.56809
	0.20201	44.0493	0.19055	45.1085	0.248178	7.56809
	0.20216	44.0493	0.19064	45.1085	0.2483	7.2349
	0.20226	44.245	0.19074	44.8739	0.248421	7.2349
	0.20236	44.245	0.19083	44.8739	0.248603	7.56809
	0.20245	44.0493	0.19097	45.1085	0.248725	7.56809
	0.2026	44.245	0.19106	45.1085	0.248846	7.2349
	0.2027	44.245	0.19116	44.8739	0.248968	7.2349
	0.2028	44.4558	0.19125	44.8739	0.24915	7.56809
	0.2029	44.4558	0.19139	44.8739	0.249271	7.56809
	0.20305	44.245	0.19144	45.1085	0.249393	7.56809
	0.20315	44.245	0.19158	45.1085	0.249514	7.56809
	0.20325	44.4558	0.19167	45.1085	0.249696	7.2349
	0.20335	44.4558	0.19176	44.8739	0.249818	7.56809
	0.20344	44.245	0.19186	45.1085	0.249939	7.56809
	0.20359	44.245	0.192	45.1085	0.250061	7.2349
	0.20369	44.4558	0.19209	45.1085	0.250243	7.2349
	0.20379	44.6665	0.19218	45.1085	0.250364	7.90128
	0.20389	44.6665	0.19228	45.1085	0.250486	7.56809
	0.20404	44.4558	0.19237	45.3431	0.250607	7.90128
	0.20414	44.4558	0.19251	45.3431	0.250789	7.56809
	0.20424	44.6665	0.1926	45.1085	0.250911	7.2349
	0.20434	44.6665	0.1927	45.3431	0.251032	8.23446
	0.20443	44.4558	0.19279	45.3431	0.251154	7.90128
	0.20458	44.4558	0.19293	45.3431	0.251275	7.2349
	0.20468	44.6665	0.19302	45.3431	0.251457	7.2349
	0.20478	44.6665	0.19312	45.1085	0.251579	7.56809
	0.20488	44.6665	0.19321	45.3431	0.2517	7.56809
	0.20503	44.6665	0.19335	45.3431	0.251822	7.56809
	0.20513	44.6665	0.19344	45.5776	0.252004	7.56809
	0.20523	44.8773	0.19353	45.3431	0.252125	7.2349
	0.20532	44.8773	0.19363	45.3431	0.252247	7.90128
	0.20542	44.6665	0.19377	45.7955	0.252368	7.90128
	0.20552	44.6665	0.19386	45.5776	0.25249	7.56809
	0.20567	44.8773	0.19395	45.5776	0.252672	7.56809
	0.20577	45.088	0.19405	45.5776	0.252793	7.56809
	0.20587	44.8773	0.19419	45.5776	0.252915	7.90128
	0.20597	44.8773	0.19428	45.7955	0.253036	7.56809
	0.20607	44.8773	0.19437	45.7955	0.253218	7.56809
	0.20622	45.088	0.19447	45.5776	0.253279	7.56809
	0.20631	44.8773	0.19456	45.5776	0.253461	7.90128
	0.20641	44.8773	0.1947	45.5776	0.253583	7.56809
	0.20651	44.8773	0.19479	45.7955	0.253704	7.56809
	0.20666	45.088	0.19489	45.7955	0.253826	7.56809
	0.20676	45.088	0.19498	45.5776	0.254008	7.2349
	0.20686	45.088	0.19512	45.5776	0.254129	7.90128
	0.20696	45.088	0.19521	45.7955	0.254251	7.90128
	0.20711	45.088	0.19531	45.7955	0.254372	7.56809
	0.20721	45.2988	0.1954	45.5776	0.254494	7.2349
	0.2073	45.2988	0.19549	45.5776	0.254676	7.90128
	0.2074	45.088	0.19563	46.0301	0.254797	7.90128
	0.20755	45.088	0.19573	46.0301	0.254919	7.56809
	0.20765	45.088	0.19582	46.0301	0.25504	7.56809
	0.20775	45.2988	0.19591	45.7955	0.255222	7.56809
	0.20785	45.2988	0.19605	45.7955	0.255344	7.90128
	0.208	45.088	0.1961	46.0301	0.255465	7.90128
	0.2081	45.2988	0.19624	46.0301	0.255587	7.56809
	0.2082	45.4945	0.19633	45.7955	0.255769	7.2349
	0.20829	45.4945	0.19643	46.0301	0.25589	7.90128
	0.20839	45.2988	0.19652	46.0301	0.256012	7.90128
	0.20854	45.2988	0.19666	46.2647	0.256133	7.90128
	0.20864	45.2988	0.19675	46.0301	0.256315	7.56809
	0.20874	45.4945	0.19685	46.0301	0.256437	7.56809
	0.20884	45.4945	0.19694	46.0301	0.256558	7.90128
	0.20899	45.2988	0.19703	46.2647	0.25668	7.90128
	0.20909	45.4945	0.19717	46.2647	0.256862	7.56809
	0.20918	45.4945	0.19727	46.0301	0.256983	7.56809
	0.20928	45.7053	0.19736	46.0301	0.257105	7.90128
	0.20938	45.7053	0.19745	46.2647	0.257226	7.90128
	0.20953	45.4945	0.19759	46.2647	0.257348	7.90128
	0.20963	45.4945	0.19769	46.2647	0.25753	7.56809
	0.20973	45.7053	0.19778	46.0301	0.257651	7.56809
	0.20983	45.7053	0.19787	46.2647	0.257773	7.90128
	0.20998	45.4945	0.19801	46.2647	0.257894	7.90128
	0.21008	45.4945	0.19811	46.4993	0.258076	7.56809
	0.21017	45.7053	0.1982	46.2647	0.258198	7.56809
	0.21027	45.916	0.19829	46.2647	0.258319	7.90128
	0.21037	45.916	0.19843	46.2647	0.258441	7.90128
	0.21047	45.7053	0.19853	46.4993	0.258562	7.90128
	0.21062	45.7053	0.19862	46.4993	0.258744	7.56809
	0.21072	45.916	0.19871	46.2647	0.258866	7.56809
	0.21082	45.916	0.19885	46.4993	0.258987	7.90128
	0.21092	45.7053	0.19895	46.4993	0.259109	7.90128
	0.21102	45.916	0.19904	46.7338	0.259291	7.56809
	0.21116	46.1268	0.19913	46.4993	0.259351	7.56809
	0.21126	45.916	0.19923	46.4993	0.259534	7.90128
	0.21136	46.1268	0.19937	46.2647	0.259655	7.90128
	0.21146	45.916	0.19946	46.7338	0.259777	7.90128
	0.21161	45.916	0.19955	46.7338	0.259898	7.56809
	0.21171	46.1268	0.19965	46.4993	0.26008	7.56809
	0.21181	46.1268	0.19979	46.4993	0.260202	7.90128
	0.21191	45.916	0.19988	46.7338	0.260323	7.90128
	0.21206	45.916	0.19997	46.7338	0.260444	7.56809
	0.21215	46.3376	0.20007	46.4993	0.260566	7.56809
	0.21225	46.3376	0.20016	46.7338	0.260748	7.90128
	0.21235	46.1268	0.2003	46.7338	0.26087	7.90128
	0.2125	46.1268	0.20039	46.9684	0.260991	7.90128
	0.2126	46.1268	0.20049	46.7338	0.261112	7.56809
	0.2127	46.3376	0.20058	46.7338	0.261295	7.56809
	0.2128	46.3376	0.20072	46.7338	0.261416	7.90128
	0.21295	46.1268	0.20076	46.9684	0.261538	7.90128
	0.21304	46.1268	0.2009	46.9684	0.261659	7.90128
	0.21314	46.3376	0.201	46.7338	0.261841	7.56809
	0.21324	46.3376	0.20109	46.7338	0.261963	7.56809
	0.21334	46.5483	0.20118	46.7338	0.262084	7.90128
	0.21349	46.3376	0.20132	46.9684	0.262205	7.90128
	0.21359	46.3376	0.20142	46.9684	0.262388	7.56809
	0.21369	46.5483	0.20151	46.9684	0.262509	7.56809
	0.21379	46.5483	0.2016	46.9684	0.262631	7.90128
	0.21394	46.3376	0.2017	46.9684	0.262752	7.90128
	0.21403	46.3376	0.20184	47.1863	0.262934	7.56809
	0.21413	46.5483	0.20193	46.9684	0.263056	7.56809
	0.21423	46.5483	0.20202	46.9684	0.263177	7.90128
	0.21433	46.5483	0.20212	46.9684	0.263299	7.90128
	0.21448	46.5483	0.20226	47.1863	0.26342	7.90128
	0.21458	46.3376	0.20235	47.1863	0.263602	7.56809
	0.21468	46.7591	0.20244	47.1863	0.263724	7.56809
	0.21478	46.7591	0.20258	46.9684	0.263845	7.90128
	0.21493	46.5483	0.20268	47.1863	0.263966	7.90128
	0.21502	46.5483	0.20277	47.4209	0.264149	7.56809
	0.21512	46.5483	0.20286	47.1863	0.26427	7.56809
	0.21522	46.7591	0.20296	47.1863	0.264392	7.90128
	0.21532	46.7591	0.2031	47.1863	0.264513	7.90128
	0.21542	46.5483	0.20319	47.4209	0.264634	7.90128
	0.21557	46.7591	0.20328	47.4209	0.264817	7.90128
	0.21567	46.9548	0.20338	47.1863	0.264938	7.90128
	0.21577	46.9548	0.20352	47.1863	0.26506	7.90128
	0.21587	46.7591	0.20361	47.4209	0.265181	7.90128
	0.21596	46.7591	0.2037	47.6555	0.265363	7.90128
	0.21611	46.7591	0.2038	47.4209	0.265424	7.56809
	0.21621	46.9548	0.20389	47.4209	0.265606	7.90128
	0.21631	46.9548	0.20403	47.4209	0.265727	7.90128
	0.21641	46.7591	0.20412	47.6555	0.265849	7.90128
	0.21656	46.9548	0.20422	47.6555	0.26597	7.90128
	0.21666	46.9548	0.20431	47.4209	0.266153	7.56809
	0.21676	46.9548	0.20445	47.4209	0.266274	7.90128
	0.21686	46.9548	0.20454	47.6555	0.266395	7.90128
	0.217	46.9548	0.20464	47.6555	0.266517	7.90128
	0.2171	46.9548	0.20473	47.6555	0.266638	7.56809
	0.2172	47.1656	0.20482	47.4209	0.266821	7.90128
	0.2173	47.1656	0.20496	47.6555	0.266942	7.90128
	0.21745	46.9548	0.20506	47.8901	0.267063	7.90128
	0.21755	46.9548	0.20515	47.8901	0.267185	7.56809
	0.21765	47.1656	0.20524	47.6555	0.267367	7.90128
	0.21775	47.3763	0.20538	47.6555	0.267488	7.90128
	0.21789	47.1656	0.20543	47.6555	0.26761	7.90128
	0.21799	47.1656	0.20557	47.8901	0.267731	8.23446
	0.21809	47.1656	0.20566	47.8901	0.267914	7.56809
	0.21819	47.3763	0.20576	47.6555	0.268035	7.56809
	0.21829	47.3763	0.20585	47.8901	0.268156	8.23446
	0.21844	47.1656	0.20599	47.8901	0.268278	7.90128
	0.21854	47.1656	0.20608	47.8901	0.26846	7.56809
	0.21864	47.3763	0.20618	47.6555	0.268581	7.90128
	0.21874	47.3763	0.20627	47.8901	0.268703	7.90128
	0.21888	47.3763	0.20636	47.8901	0.268824	8.23446
	0.21898	47.3763	0.2065	48.1246	0.269007	8.23446
	0.21908	47.1656	0.2066	48.1246	0.269128	7.56809
[truncated: 3,173 more rows]

## Sheet: Figure 3
Figure									Figure									Figure
3									3									3
h									i									j
	Strain	Stress (kPa)	Strain	Stress (kPa)	Strain	Stress (kPa)	Strain	Stress (kPa)		Strain	Stress(kPa)	Strain	Stress(kPa)	Strain	Stress(kPa)	Strain	Stress(kPa)		d(mm)	(±) SD	Ultimate Strength (kPa)	d(mm)	(±) SD	Ultimate Strength (kPa)	d(mm)	(±) SD	Ultimate Strength (kPa)
		d=0.85 mm		d=1.24 mm		d=1.91 mm		d=2.36 mm			d=0.99 mm		d=1.70 mm		d=2.13 mm		d=2.44 mm		Subdomain A			Subdomain B			HC-90
	0	-0.0243676	4.90894e-05	0.122863	0	-0.158796	4.761e-05	-0.0112533		0.000142153	-0.0575618	0.000228959	-0.134815	0.000524384	-0.356989	0.000590104	0.074685		0.387667	0.0275015	92.66	0.254333	0.0175594	92.66	0.951333	0.00450925	92.66
	0.000102072	-0.194941	0.000147268	-0.0335082	0.000154863	0.158796	0.00014283	-0.0112533		0.00805535	2.01466	0.00796776	1.10099	0.00817165	0.66148	0.00853382	0.59748		0.961	0.0642106	71.07	0.401	0.0575065	71.07	1.61	0.0424617	71.07
	0.000204144	-0.0243676	0.000245447	-0.0335082	0.000258104	0.158796	0.00023805	0.146293		0	1.85349	0	1.25828	0.00821535	0.66148	0	0.771745		1.00967	0.0508462	52.1	0.598333	0.0674191	52.1	2.05233	0.0189297	52.1
	0.000357252	0.146206	0.000392715	0.122863	0.000361346	0.158796	0.00033327	0.146293		9.47688e-05	1.85349	9.15835e-05	0.954942	0	0.808476	9.07853e-05	0.94601		1.23067	0.0803077	44.35	0.714	0.0455741	44.35	2.323	0.0226495	44.35
	0.000459324	0.146206	0.000490894	0.122863	0.000464588	0	0.0004761	-0.0112533		0.000189538	1.85349	0.000183167	0.954942	8.73973e-05	0.955472	0.000181571	0.771745
	0.000561396	0.146206	0.000589073	0.122863	0.00056783	0	0.00057132	-0.0112533		0.000284306	2.17584	0.00027475	0.954942	0.000174795	0.955472	0.000272356	0.59748
	0.000663468	-0.0243676	0.000687251	0.122863	0.000722693	0.158796	0.00066654	-0.0112533		0.000426459	2.33701	0.000412126	1.25828	0.000262192	0.955472	0.000408534	0.59748
	0.000816577	0.146206	0.00083452	0.122863	0.000825934	0.158796	0.00076176	-0.0112533		0.000521228	2.17584	0.000503709	1.25828	0.000393288	0.955472	0.000499319	0.771745
	0.000918649	0.316779	0.000883609	0.268066	0.000929176	0.158796	0.00085698	0.146293		0.000615997	2.17584	0.000595293	1.10099	0.000480685	0.955472	0.000590104	0.94601
	0.00102072	0.146206	0.00103088	0.424437	0.00108404	0.158796	0.00099981	-0.0112533		0.000710766	2.33701	0.000686876	1.10099	0.000568083	1.09197	0.00068089	0.771745
	0.00112279	0.146206	0.00112906	0.122863	0.00118728	0.158796	0.00109503	-0.0112533		0.000805534	2.33701	0.00077846	1.25828	0.00065548	0.808476	0.000771675	0.59748
	0.00122486	0.146206	0.00122723	0.268066	0.00129052	0.317591	0.00119025	0.303839		0.000947688	2.33701	0.000870043	1.25828	0.000742877	0.955472	0.000907853	0.771745
	0.00137797	0.316779	0.00132541	0.268066	0.00139376	0.158796	0.00128547	0.146293		0.00104246	2.33701	0.00100742	1.25828	0.000873973	1.09197	0.000998638	0.771745
	0.00148004	0.316779	0.00147268	0.424437	0.00154863	0	0.0014283	-0.0112533		0.00113722	2.48667	0.001099	1.25828	0.00096137	1.09197	0.00108942	0.94601
	0.00158212	0.487353	0.00157086	0.424437	0.00165187	0.158796	0.00152352	-0.0112533		0.00123199	2.48667	0.00119059	1.10099	0.00104877	1.09197	0.00118021	0.771745
	0.00168419	0.316779	0.00166904	0.268066	0.00175511	0.158796	0.00161874	-0.0112533		0.00137415	2.48667	0.00128217	1.41556	0.00113616	0.808476	0.00131639	0.59748
	0.0018373	0.316779	0.00176722	0.268066	0.00185835	0.158796	0.00171396	0.303839		0.00146892	2.33701	0.00137375	1.41556	0.00126726	0.955472	0.00140717	0.771745
	0.00193937	0.316779	0.0018654	0.580809	0.00196159	0.158796	0.00180918	0.146293		0.00156368	2.33701	0.00151113	1.25828	0.00135466	1.09197	0.00149796	0.771745
	0.00204144	0.657926	0.00201266	0.737181	0.00211646	0	0.00195201	0.146293		0.00165845	2.48667	0.00160271	1.25828	0.00144206	1.09197	0.00158874	0.771745
	0.00219455	0.487353	0.00211084	0.424437	0.0022197	0.158796	0.00204723	0.146293		0.00175322	2.64784	0.00169429	1.25828	0.00152945	0.955472	0.00172492	0.771745
	0.00229662	0.316779	0.00220902	0.424437	0.00232294	0.158796	0.00214245	0.303839		0.00189537	2.48667	0.00178588	1.41556	0.00161685	1.09197	0.00181571	0.771745
	0.00239869	0.657926	0.0023072	0.424437	0.00242618	0.158796	0.00223767	0.303839		0.00199014	2.48667	0.00192325	1.41556	0.00174795	0.955472	0.00190649	0.771745
	0.00250077	0.986889	0.00245447	0.580809	0.00252942	0.158796	0.0023805	0.303839		0.00208491	2.48667	0.00201484	1.25828	0.00183534	1.23896	0.00199728	0.94601
	0.00260284	0.657926	0.00255265	0.737181	0.00263267	0	0.00242811	0.146293		0.00217968	2.64784	0.00210642	1.25828	0.00192274	1.23896	0.00213345	0.94601
	0.00275595	0.657926	0.00265083	0.424437	0.00278753	0.317591	0.00257094	0.303839		0.00232183	2.64784	0.002198	1.41556	0.00201014	1.09197	0.00222424	0.771745
	0.00285802	0.657926	0.00274901	0.424437	0.00289077	0.317591	0.00266616	0.450132		0.0024166	2.64784	0.00228959	1.57285	0.00209754	1.09197	0.00231503	0.94601
	0.00296009	0.816316	0.00284718	0.737181	0.00299401	0.158796	0.00280899	0.450132		0.00251137	2.64784	0.00242696	1.25828	0.00222863	1.23896	0.00240581	1.10783
	0.00306216	0.986889	0.00299445	0.737181	0.00309725	0.158796	0.00290421	0.303839		0.00260614	2.80902	0.00251855	1.41556	0.00231603	1.23896	0.00254199	0.94601
	0.00321527	0.816316	0.00309263	0.580809	0.00325212	0.317591	0.00299943	0.303839		0.00270091	2.80902	0.00261013	1.41556	0.00244713	1.09197	0.00263277	0.771745
	0.00331734	0.816316	0.00319081	0.580809	0.00335536	0.317591	0.00309465	0.450132		0.00284306	2.80902	0.00270171	1.57285	0.00249082	1.09197	0.00272356	0.771745
	0.00341941	0.816316	0.00328899	0.424437	0.0034586	0.465045	0.00318987	0.450132		0.00293783	2.64784	0.00283909	1.41556	0.00262192	1.23896	0.00281434	0.94601
	0.00352149	0.986889	0.00343626	0.737181	0.00356184	0.317591	0.0033327	0.303839		0.0030326	2.64784	0.00293067	1.41556	0.00270932	1.38596	0.00290513	1.10783
	0.00362356	0.986889	0.00353444	0.737181	0.00366508	0.158796	0.00342792	0.303839		0.00312737	2.80902	0.00302226	1.41556	0.00279671	1.23896	0.00304131	1.10783
	0.00377667	0.816316	0.00363262	0.737181	0.00381995	0.465045	0.00352314	0.303839		0.00326952	2.80902	0.00311384	1.57285	0.00288411	1.09197	0.00313209	0.94601
	0.00387874	0.657926	0.00373079	0.580809	0.00392319	0.465045	0.00361836	0.450132		0.00336429	2.80902	0.00320542	1.57285	0.00301521	1.09197	0.00322288	0.94601
	0.00398081	1.15746	0.00387806	0.737181	0.00402643	0.317591	0.00371358	0.450132		0.00345906	2.80902	0.0033428	1.41556	0.0031026	1.38596	0.00331366	1.10783
	0.00408288	1.15746	0.00397624	0.737181	0.00412967	0.465045	0.00385641	0.303839		0.00355383	2.97019	0.00343438	1.41556	0.00319	1.38596	0.00344984	1.10783
	0.00423599	1.15746	0.00407442	0.737181	0.00428453	0.317591	0.00395163	0.303839		0.0036486	2.97019	0.00352596	1.41556	0.0032774	1.23896	0.00349523	0.94601
	0.00433806	0.986889	0.0041726	0.580809	0.00438778	0.62384	0.00404685	0.607678		0.00374337	2.97019	0.00361755	1.57285	0.0033648	1.23896	0.00363141	0.94601
	0.00444013	0.986889	0.00431987	0.737181	0.00449102	0.62384	0.00414207	0.450132		0.00388552	2.80902	0.00375492	1.57285	0.00349589	1.23896	0.0037222	0.94601
	0.00454221	1.15746	0.00441804	0.893552	0.00459426	0.317591	0.0042849	0.303839		0.00398029	2.97019	0.00384651	1.57285	0.00358329	1.38596	0.00381298	1.10783
	0.00464428	1.15746	0.00451622	0.893552	0.0046975	0.465045	0.00438012	0.450132		0.00407506	3.13136	0.00393809	1.41556	0.00367069	1.38596	0.00390377	0.94601
	0.00479739	0.986889	0.0046144	0.893552	0.00485236	0.62384	0.00447534	0.303839		0.00416983	3.13136	0.00402967	1.57285	0.00375808	1.23896	0.00403995	0.94601
	0.00489946	0.986889	0.00476167	1.04992	0.00495561	0.62384	0.00457056	0.450132		0.00426459	3.13136	0.00416705	1.57285	0.00388918	1.23896	0.00413073	0.94601
	0.00500153	1.15746	0.00485985	0.893552	0.00505885	0.465045	0.00466578	0.607678		0.00440675	2.97019	0.00425863	1.57285	0.00397658	1.38596	0.00422152	1.10783
	0.0051036	1.15746	0.00495803	1.2063	0.00516209	0.465045	0.00480861	0.450132		0.00450152	3.13136	0.00435022	1.57285	0.00406398	1.38596	0.0043123	1.10783
	0.00520567	1.32804	0.00505621	1.2063	0.00531695	0.465045	0.00490383	0.450132		0.00459629	3.13136	0.0044418	1.57285	0.00415137	1.23896	0.00440309	1.10783
	0.00530775	1.15746	0.00515439	1.04992	0.00542019	0.465045	0.00499905	0.765225		0.00473844	3.13136	0.00457917	1.73013	0.00423877	1.38596	0.00453926	0.94601
	0.00546085	1.15746	0.00530165	1.2063	0.00552344	0.465045	0.00509427	0.607678		0.00483321	3.13136	0.00467076	1.73013	0.00436986	1.38596	0.00463005	1.10783
	0.00556293	1.49861	0.00539983	1.2063	0.00562668	0.465045	0.0052371	0.607678		0.00492798	3.13136	0.00476234	1.57285	0.00445726	1.53295	0.00472083	1.28209
	0.005665	1.32804	0.00549801	1.3515	0.00572992	0.317591	0.00533232	0.450132		0.00502275	3.29254	0.00485392	1.57285	0.00454466	1.53295	0.00481162	1.28209
	0.00576707	1.32804	0.00559619	1.04992	0.00588478	0.465045	0.00542754	0.450132		0.0051649	3.29254	0.0049913	1.73013	0.00463206	1.38596	0.0049478	1.10783
	0.00592018	1.66918	0.00574346	1.04992	0.00598802	0.465045	0.00552276	0.607678		0.00525967	3.29254	0.00508288	1.73013	0.00476315	1.38596	0.00503858	0.94601
	0.00602225	1.49861	0.00579255	1.2063	0.00609127	0.62384	0.00561798	0.607678		0.00535444	3.13136	0.00517447	1.73013	0.00485055	1.53295	0.00512937	1.28209
	0.00612432	1.49861	0.00593982	1.2063	0.00624613	0.465045	0.00576081	0.450132		0.0054492	3.29254	0.00526605	1.57285	0.00493795	1.53295	0.00522015	1.28209
	0.0062264	1.49861	0.00603799	1.3515	0.00634937	0.465045	0.00585603	0.450132		0.00554397	3.4422	0.00535763	1.73013	0.00502534	1.53295	0.00531094	1.28209
	0.00632847	1.49861	0.00613617	1.2063	0.00645261	0.782636	0.00595125	0.765225		0.00568613	3.4422	0.00544922	1.73013	0.00511274	1.38596	0.00544712	1.10783
	0.00648158	1.49861	0.00623435	1.2063	0.00655585	0.782636	0.00604647	0.765225		0.0057809	3.29254	0.00558659	1.73013	0.00524384	1.38596	0.0055379	1.10783
	0.00658365	1.66918	0.00638162	1.3515	0.00671072	0.62384	0.0061893	0.765225		0.00587566	3.4422	0.00567818	1.73013	0.00533124	1.67995	0.00562869	1.28209
	0.00668572	1.99815	0.0064798	1.3515	0.00681396	0.62384	0.00628452	0.765225		0.00597043	3.4422	0.00576976	1.73013	0.00541863	1.67995	0.00571947	1.28209
	0.00683883	1.82757	0.00657798	1.04992	0.0069172	0.782636	0.00637974	0.607678		0.00611259	3.4422	0.00586134	1.88741	0.00550603	1.53295	0.00585565	1.10783
	0.0069409	1.82757	0.00667616	1.2063	0.00702044	0.782636	0.00647496	0.765225		0.00620735	3.4422	0.00595293	1.88741	0.00563713	1.53295	0.00594644	1.10783
	0.00704297	1.82757	0.00677434	1.2063	0.00712368	0.782636	0.00657018	0.922771		0.00630212	3.29254	0.0060903	1.73013	0.00572452	1.67995	0.00603722	1.28209
	0.00714504	1.99815	0.0069216	1.66424	0.00727855	0.62384	0.00671301	0.765225		0.00639689	3.4422	0.00618188	1.73013	0.00581192	1.67995	0.00612801	1.28209
	0.00729815	1.99815	0.00701978	1.50787	0.00738179	0.782636	0.00680823	0.607678		0.00649166	3.60337	0.00627347	1.73013	0.00589932	1.53295	0.00626419	1.28209
	0.00740022	1.66918	0.00711796	1.2063	0.00748503	0.782636	0.00690345	0.765225		0.00663381	3.60337	0.00636505	1.88741	0.00598672	1.53295	0.00635497	1.10783
	0.0075023	1.66918	0.00721614	1.2063	0.00758827	0.782636	0.00699867	0.765225		0.00672858	3.60337	0.00650243	1.88741	0.00611781	1.53295	0.00644576	1.28209
	0.00760437	2.16872	0.00736341	1.66424	0.00769151	0.782636	0.0071415	0.765225		0.00682335	3.60337	0.00659401	1.73013	0.00620521	1.67995	0.00653654	1.28209
	0.00770644	1.99815	0.00746159	1.66424	0.00779476	0.782636	0.00718911	0.922771		0.00691812	3.60337	0.00668559	1.73013	0.00629261	1.67995	0.00667272	1.28209
	0.00785955	1.99815	0.00755977	1.3515	0.00794962	0.941432	0.00733194	0.765225		0.00706027	3.76454	0.00677718	2.03346	0.00638	1.53295	0.0067635	1.10783
	0.00796162	1.99815	0.00765795	1.50787	0.00805286	0.941432	0.00742716	0.922771		0.00715504	3.76454	0.00686876	2.03346	0.0064674	1.53295	0.00685429	1.28209
	0.00806369	2.33929	0.00775612	1.3515	0.0081561	0.941432	0.00756999	0.922771		0.00724981	3.60337	0.00700614	2.03346	0.0065985	1.67995	0.00694508	1.45636
	0.00816577	2.33929	0.00790339	1.50787	0.00825934	0.782636	0.00766521	0.765225		0.00734458	3.76454	0.00709772	1.88741	0.00668589	1.67995	0.00708125	1.28209
	0.00831887	2.16872	0.00800157	1.66424	0.00841421	0.782636	0.00776043	0.607678		0.00743935	3.92572	0.0071893	1.88741	0.00681699	1.67995	0.00717204	1.45636
	0.00842095	2.16872	0.00809975	1.50787	0.00851745	1.10023	0.00785565	0.922771		0.0075815	3.76454	0.00728089	2.03346	0.00686069	1.67995	0.00726282	1.28209
	0.00852302	2.16872	0.00819793	1.66424	0.00862069	0.941432	0.00795087	0.922771		0.00767627	3.76454	0.00741826	2.03346	0.00699179	1.67995	0.00735361	1.28209
	0.00862509	2.50987	0.0083452	1.82061	0.00872393	0.782636	0.0080937	0.922771		0.00777104	3.60337	0.00750985	2.03346	0.00707918	1.82695	0.00744439	1.45636
	0.00872716	2.50987	0.00844337	1.97698	0.00882717	0.941432	0.00818892	0.922771		0.00786581	3.92572	0.00760143	1.88741	0.00716658	1.67995	0.00758057	1.45636
	0.00888027	2.33929	0.00854155	1.97698	0.00898204	0.941432	0.00828414	0.765225		0.00800796	3.92572	0.00769301	2.03346	0.00725398	1.53295	0.00767136	1.28209
	0.00898234	2.16872	0.00863973	1.82061	0.00908528	0.941432	0.00837936	0.922771		0.00810273	4.08689	0.0077846	2.03346	0.00738507	1.67995	0.00776214	1.28209
	0.00908441	2.68044	0.008787	1.82061	0.00918852	1.10023	0.00847458	1.08032		0.0081975	3.76454	0.00792197	2.03346	0.00747247	1.67995	0.00785293	1.45636
	0.00918649	2.68044	0.00888518	1.97698	0.00929176	0.941432	0.00861741	0.922771		0.00829227	3.76454	0.00801355	2.03346	0.00755987	1.82695	0.00798911	1.45636
	0.00933959	2.68044	0.00898336	2.13336	0.00944662	0.782636	0.00871263	0.922771		0.00838704	4.08689	0.00810514	2.03346	0.00764726	1.82695	0.0080345	1.45636
	0.00944167	2.68044	0.00908154	1.82061	0.00954987	1.10023	0.00880785	0.922771		0.0084818	4.08689	0.00819672	2.19075	0.00773466	1.67995	0.00817068	1.28209
	0.00954374	2.50987	0.00922881	1.97698	0.00965311	0.941432	0.00890307	0.922771		0.00862396	3.92572	0.0083341	2.19075	0.00786576	1.67995	0.00826146	1.28209
	0.00964581	2.68044	0.00932698	2.13336	0.00975635	0.782636	0.0090459	0.922771		0.00871873	4.08689	0.00842568	2.03346	0.00795315	1.82695	0.00835225	1.45636
	0.00974788	2.68044	0.00942516	1.97698	0.00985959	0.941432	0.00914112	0.765225		0.00881349	4.08689	0.00851726	2.03346	0.00804055	1.82695	0.00844303	1.45636
	0.00990099	2.50987	0.00952334	2.13336	0.0100145	0.941432	0.00923634	0.765225		0.00890826	4.24806	0.00860885	2.19075	0.00812795	1.67995	0.00857921	1.28209
	0.0100031	2.50987	0.00967061	1.97698	0.0101177	1.10023	0.00933156	1.08032		0.00905042	4.40924	0.00874622	2.19075	0.00825905	1.82695	0.00866999	1.28209
	0.0101051	2.68044	0.00976879	1.82061	0.0102209	1.10023	0.00942678	1.08032		0.00914519	4.08689	0.00883781	2.19075	0.00834644	1.67995	0.00876078	1.28209
	0.0102072	2.83883	0.00986697	2.13336	0.0103242	0.941432	0.00956961	0.922771		0.00923995	4.08689	0.00892939	2.03346	0.00843384	1.82695	0.00885157	1.63062
	0.0103093	2.83883	0.00996515	2.27856	0.010479	0.941432	0.00966483	0.922771		0.00933472	4.24806	0.00902097	2.03346	0.00852124	1.97394	0.00894235	1.63062
	0.0104113	2.83883	0.0100633	1.97698	0.0105823	1.10023	0.00976005	0.922771		0.00947688	4.24806	0.00915835	2.19075	0.00860863	1.82695	0.00907853	1.28209
	0.0105645	2.83883	0.0102106	2.13336	0.0106855	1.10023	0.00985527	1.08032		0.00957165	4.08689	0.00924993	2.19075	0.00873973	1.67995	0.00916932	1.45636
	0.0106665	2.83883	0.0103088	2.13336	0.0107888	1.10023	0.0099981	1.23786		0.00966641	4.08689	0.00934151	2.03346	0.00882713	1.97394	0.0092601	1.63062
	0.0107686	3.0094	0.010407	2.27856	0.0109436	0.941432	0.0100933	0.922771		0.00976118	4.24806	0.0094331	2.03346	0.00891452	1.97394	0.00935088	1.63062
	0.0108707	2.83883	0.0105051	2.27856	0.0110469	1.10023	0.0101885	0.922771		0.00990334	4.40924	0.00957047	2.19075	0.00900192	1.82695	0.00948706	1.45636
	0.0110238	2.83883	0.0106524	2.13336	0.0111501	1.25902	0.0102838	1.23786		0.00999811	4.40924	0.00966206	2.34803	0.00913302	1.82695	0.00957785	1.45636
	0.0111259	2.83883	0.0107015	2.13336	0.0112534	1.25902	0.010379	1.23786		0.0100929	4.24806	0.00975364	2.34803	0.00922042	1.82695	0.00966863	1.45636
	0.0112279	3.0094	0.0108488	2.43493	0.0114082	1.10023	0.0105218	1.08032		0.0101876	4.40924	0.00984522	2.19075	0.00930781	1.97394	0.00975942	1.63062
	0.01133	3.17998	0.0109469	2.27856	0.0115115	1.10023	0.010617	1.08032		0.0102824	4.5589	0.00993681	2.19075	0.00939521	1.97394	0.0098502	1.63062
	0.0114321	3.0094	0.0110451	2.13336	0.0116147	1.25902	0.0107122	1.08032		0.0104246	4.5589	0.0100284	2.34803	0.00948261	1.82695	0.00998638	1.45636
	0.0115852	3.0094	0.0111433	2.27856	0.0117179	1.40648	0.0108075	1.38416		0.0105193	4.40924	0.0101658	2.34803	0.0096137	1.82695	0.0100772	1.45636
	0.0116873	3.35055	0.0112906	2.43493	0.0118728	1.25902	0.0109503	1.23786		0.0106141	4.72007	0.0102574	2.19075	0.0097011	1.97394	0.010168	1.63062
	0.0117893	3.17998	0.0113887	2.43493	0.011976	1.25902	0.0110455	1.23786		0.0107089	4.40924	0.0103489	2.19075	0.0097885	2.11044	0.0102587	1.63062
	0.0119424	3.17998	0.0114869	2.43493	0.0120793	1.25902	0.0111407	1.08032		0.010851	4.5589	0.0104405	2.34803	0.0098759	1.97394	0.0103949	1.63062
	0.0120445	3.17998	0.0115851	2.27856	0.0121825	1.25902	0.011236	1.23786		0.0109458	4.72007	0.0105321	2.34803	0.010007	1.82695	0.0104857	1.63062
	0.0121466	3.17998	0.0116833	2.43493	0.0122858	1.40648	0.0113312	1.38416		0.0110406	4.5589	0.0106695	2.50532	0.0100944	1.97394	0.0105765	1.45636
	0.0122486	3.35055	0.0118305	2.5913	0.0124406	1.25902	0.011474	1.23786		0.0111353	4.5589	0.0107611	2.34803	0.0101818	2.11044	0.0106673	1.63062
	0.0124018	3.52112	0.0119287	2.43493	0.0125439	1.10023	0.0115692	1.08032		0.0112301	4.72007	0.0108526	2.34803	0.0102692	2.11044	0.0108034	1.80489
	0.0125038	3.35055	0.0120269	2.5913	0.0126471	1.40648	0.0116644	1.23786		0.0113723	4.72007	0.0109442	2.50532	0.0103566	1.82695	0.0108942	1.45636
	0.0126059	3.35055	0.0121251	2.43493	0.0127504	1.40648	0.0117597	1.23786		0.011467	4.5589	0.0110816	2.50532	0.0104877	1.97394	0.010985	1.63062
	0.012708	3.6917	0.0122723	2.43493	0.0128536	1.25902	0.0119025	1.23786		0.0115618	4.72007	0.0111732	2.34803	0.0105751	2.11044	0.0110758	1.63062
	0.01281	3.52112	0.0123705	2.5913	0.0129568	1.40648	0.0119501	1.23786		0.0116566	4.72007	0.0112648	2.34803	0.0106625	2.11044	0.011212	1.80489
	0.0129632	3.52112	0.0124687	2.5913	0.0131117	1.25902	0.0120929	1.08032		0.0117987	4.88124	0.0113564	2.50532	0.0107499	1.97394	0.0113028	1.80489
	0.0130652	3.52112	0.0125669	2.43493	0.0132149	1.40648	0.0121882	1.23786		0.0118935	4.88124	0.0114479	2.6626	0.0108373	1.97394	0.0113936	1.63062
	0.0131673	3.52112	0.0126651	2.43493	0.0133182	1.56527	0.012331	1.38416		0.0119882	4.72007	0.0115853	2.6626	0.0109684	1.97394	0.0114843	1.63062
	0.0132694	3.6917	0.0128123	2.5913	0.0134214	1.25902	0.0124262	1.23786		0.012083	4.88124	0.0116769	2.34803	0.0110558	2.11044	0.0116205	1.80489
	0.0134225	3.6917	0.0129105	2.5913	0.0135763	1.40648	0.0125214	1.08032		0.0121778	5.20359	0.0117685	2.34803	0.0111869	2.11044	0.0117113	1.80489
	0.0135245	3.6917	0.0130087	2.5913	0.0136795	1.56527	0.0126166	1.23786		0.0123199	5.04242	0.0118601	2.50532	0.0112306	1.97394	0.0118021	1.63062
	0.0136266	3.52112	0.0131069	2.5913	0.0137828	1.56527	0.0127119	1.38416		0.0124147	4.88124	0.0119974	2.50532	0.0113616	2.11044	0.0118929	1.63062
	0.0137287	3.6917	0.0132541	2.5913	0.013886	1.40648	0.0128547	1.38416		0.0125095	4.88124	0.012089	2.50532	0.011449	2.25743	0.0119837	1.80489
	0.0138308	3.6917	0.0133523	2.74767	0.0139893	1.40648	0.0129499	1.38416		0.0126042	4.88124	0.0121806	2.50532	0.0115364	2.11044	0.0121198	1.97915
	0.0139839	3.6917	0.0134505	2.90404	0.0141441	1.56527	0.0130451	1.38416		0.0127464	5.04242	0.0122722	2.50532	0.0116238	2.11044	0.0122106	1.80489
	0.0140859	3.6917	0.0135487	2.74767	0.0142474	1.72407	0.0131404	1.5417		0.0128412	5.20359	0.0123638	2.6626	0.0117549	2.11044	0.0123014	1.63062
	0.014188	3.6917	0.0136959	2.5913	0.0143506	1.40648	0.0132356	1.5417		0.0129359	5.04242	0.0125011	2.6626	0.0118423	2.11044	0.0123922	1.63062
	0.0142901	3.6917	0.0137941	2.90404	0.0144539	1.40648	0.0133784	1.5417		0.0130307	5.04242	0.0125927	2.50532	0.0119297	2.11044	0.0125284	1.80489
	0.0144432	4.02066	0.0138923	2.90404	0.0146087	1.40648	0.0134736	1.5417		0.0131255	5.20359	0.0126843	2.50532	0.0120171	2.25743	0.0125738	1.80489
	0.0145453	3.6917	0.0139905	2.90404	0.014712	1.56527	0.0135688	1.23786		0.0132202	5.36476	0.0127759	2.6626	0.0121045	2.11044	0.0127099	1.63062
	0.0146473	3.6917	0.0141377	2.90404	0.0148152	1.56527	0.0136641	1.5417		0.0133624	5.20359	0.0129133	2.81989	0.0122356	2.11044	0.0128007	1.80489
	0.0147494	3.85009	0.0142359	2.74767	0.0149184	1.56527	0.0138069	1.5417		0.0134572	5.20359	0.0130049	2.6626	0.012323	2.25743	0.0128915	1.63062
	0.0148515	4.02066	0.0143341	2.90404	0.0150217	1.56527	0.0139021	1.38416		0.0135519	5.20359	0.0130964	2.6626	0.0124104	2.25743	0.0129823	1.80489
	0.0150046	4.02066	0.0144323	3.06042	0.0151765	1.56527	0.0139973	1.38416		0.0136467	5.36476	0.013188	2.6626	0.0124978	2.25743	0.0131185	1.97915
	0.0151067	3.85009	0.0145795	2.90404	0.0152798	1.56527	0.0140926	1.5417		0.0137889	5.51442	0.0133254	2.81989	0.0126289	2.11044	0.0132093	1.80489
	0.0152087	4.19123	0.0146777	3.06042	0.015383	1.88286	0.0141878	1.69925		0.0138836	5.20359	0.013417	2.81989	0.0127163	2.11044	0.0133	1.80489
	0.0153108	4.19123	0.0147759	3.06042	0.0154863	1.56527	0.0143306	1.69925		0.0139784	5.36476	0.0135086	2.6626	0.0128037	2.25743	0.0133908	1.97915
	0.0154129	4.19123	0.0148741	3.06042	0.0156411	1.56527	0.0144258	1.38416		0.0140732	5.51442	0.0136001	2.6626	0.0128911	2.25743	0.0134816	1.97915
	0.015515	4.19123	0.0149723	3.20562	0.0157444	1.88286	0.014521	1.5417		0.0142153	5.51442	0.0137375	2.81989	0.0129785	2.11044	0.0136178	1.80489
	0.0156681	4.19123	0.0151195	3.06042	0.0158476	1.88286	0.0146163	1.5417		0.0143101	5.36476	0.0138291	2.81989	0.0131096	2.11044	0.0137086	1.80489
	0.0157701	4.53238	0.0152177	2.90404	0.0159509	1.72407	0.0147591	1.5417		0.0144049	5.36476	0.0139207	2.81989	0.013197	2.25743	0.0137994	1.80489
	0.0158722	4.19123	0.0153159	3.20562	0.0161057	1.72407	0.0148543	1.5417		0.0144996	5.36476	0.0140123	2.6626	0.0132844	2.25743	0.0138902	1.97915
	0.0159743	4.36181	0.0154141	3.06042	0.016209	1.72407	0.0149495	1.5417		0.0146418	5.51442	0.0141496	2.6626	0.0133718	2.40443	0.0140263	1.97915
	0.0161274	4.53238	0.0155613	3.06042	0.0163122	1.88286	0.0150448	1.69925		0.0147365	5.6756	0.0142412	2.81989	0.0135029	2.25743	0.0141171	1.80489
	0.0162295	4.19123	0.0156104	3.20562	0.0164154	1.88286	0.01514	1.69925		0.0148313	5.51442	0.0143328	2.96594	0.0135903	2.25743	0.0142079	1.80489
	0.0163315	4.36181	0.0157577	3.20562	0.0165703	1.88286	0.0152828	1.69925		0.0149261	5.51442	0.0144244	2.81989	0.0136777	2.40443	0.0142987	1.97915
	0.0164336	4.36181	0.0158559	3.20562	0.0166735	1.72407	0.015378	1.5417		0.0150208	5.6756	0.014516	2.81989	0.0137651	2.40443	0.0143895	1.97915
	0.0165357	4.36181	0.0159541	3.36199	0.0167768	2.04166	0.0154732	1.5417		0.015163	5.83677	0.0146076	2.96594	0.0138525	2.25743	0.0145256	1.80489
	0.0166888	4.19123	0.0160522	3.06042	0.01688	2.04166	0.0155685	1.69925		0.0152578	5.6756	0.0147449	2.96594	0.0139836	2.25743	0.0146164	1.80489
	0.0167909	4.36181	0.0161995	3.06042	0.0170349	1.88286	0.0157113	1.69925		0.0153525	5.6756	0.0148365	2.96594	0.014071	2.40443	0.0147072	1.97915
	0.0168929	4.53238	0.0162977	3.51836	0.0171381	1.88286	0.0158065	1.85679		0.0154473	5.6756	0.0149281	2.81989	0.0141584	2.40443	0.014798	2.14097
	0.017046	4.53238	0.0163959	3.51836	0.0172414	1.88286	0.0159017	1.5417		0.0155895	5.83677	0.0150197	2.81989	0.0142458	2.40443	0.0149342	1.97915
	0.0171481	4.36181	0.016494	3.20562	0.0173446	1.88286	0.015997	1.5417		0.0156842	5.83677	0.0151113	2.96594	0.0143769	2.25743	0.015025	1.97915
	0.0172502	4.53238	0.0165922	3.20562	0.0174479	2.20045	0.0160922	1.85679		0.015779	5.6756	0.0152486	2.96594	0.0144643	2.40443	0.0151158	1.97915
	0.0173523	4.70295	0.0167395	3.51836	0.0176027	1.72407	0.016235	1.69925		0.0158738	5.6756	0.0153402	2.96594	0.0145517	2.40443	0.0152065	2.14097
	0.0175054	4.53238	0.0168377	3.51836	0.017706	1.72407	0.0163302	1.5417		0.0159685	5.99794	0.0154318	2.81989	0.014639	2.40443	0.0153427	2.14097
	0.0176074	4.70295	0.0169358	3.36199	0.0178092	2.04166	0.0164254	1.69925		0.0161107	5.99794	0.0155234	2.96594	0.0147264	2.40443	0.0154335	1.97915
	0.0177095	4.70295	0.017034	3.20562	0.0179125	2.04166	0.0165207	1.69925		0.0162055	5.99794	0.0156608	3.12322	0.0148575	2.40443	0.0155243	1.97915
	0.0178116	4.70295	0.0171813	3.36199	0.0180157	2.04166	0.0166635	1.85679		0.0163002	5.99794	0.0157524	3.12322	0.0149449	2.55142	0.0156151	1.97915
	0.0179136	4.87353	0.0172795	3.51836	0.0181189	1.88286	0.0167587	1.85679		0.016395	5.83677	0.0158439	2.96594	0.0150323	2.40443	0.0157512	2.14097
	0.0180668	4.87353	0.0173776	3.51836	0.0182738	1.88286	0.0168539	1.69925		0.0165371	5.99794	0.0159355	2.96594	0.0151634	2.40443	0.015842	2.14097
	0.0181688	4.70295	0.0174758	3.36199	0.018377	2.04166	0.0169492	1.85679		0.0166319	6.15912	0.0160271	3.12322	0.0152071	2.40443	0.0159328	1.97915
	0.0182709	4.87353	0.017574	3.36199	0.0184803	2.04166	0.017092	1.85679		0.0167267	5.99794	0.0161645	3.12322	0.0153382	2.40443	0.0160236	1.97915
	0.018373	5.03192	0.0177213	3.36199	0.0185835	1.88286	0.0171872	1.85679		0.0168215	5.99794	0.0162561	2.96594	0.0154256	2.55142	0.0161598	1.97915
	0.0185261	4.87353	0.0178194	3.51836	0.0187384	1.88286	0.0172824	1.85679		0.0169162	5.99794	0.0163477	2.96594	0.0155567	2.55142	0.0162506	2.14097
	0.0186282	5.03192	0.0179176	3.67473	0.0188416	1.88286	0.0173776	1.69925		0.0170584	6.15912	0.0164392	3.12322	0.0156004	2.40443	0.0163414	2.14097
	0.0187302	4.87353	0.0180158	3.36199	0.0189449	2.04166	0.0174729	2.01434		0.0171531	6.15912	0.0165766	3.12322	0.0157315	2.40443	0.0164321	1.97915
	0.0188323	4.87353	0.0181631	3.51836	0.0190481	2.20045	0.0176157	2.17189		0.0172479	5.99794	0.0166682	3.12322	0.0158189	2.55142	0.0165229	1.97915
	0.0189344	5.03192	0.0182613	3.67473	0.0191514	1.88286	0.0177109	2.01434		0.0173427	5.99794	0.0167598	3.12322	0.0159063	2.55142	0.0166591	2.14097
	0.0190875	5.03192	0.0183594	3.83111	0.0193062	2.04166	0.0178061	2.01434		0.0174848	6.32029	0.0168514	3.12322	0.0159937	2.69842	0.0167499	2.31523
	0.0191895	5.03192	0.0184576	3.67473	0.0194095	2.34791	0.0179014	1.85679		0.0175796	6.32029	0.0169429	3.28051	0.0161248	2.40443	0.0168407	1.97915
	0.0192916	5.03192	0.0186049	3.67473	0.0195127	2.20045	0.0179966	2.01434		0.0176744	6.15912	0.0170803	3.28051	0.0162122	2.40443	0.0169315	1.97915
	0.0193937	5.20249	0.0187031	3.51836	0.0196159	2.04166	0.0181394	2.01434		0.0177691	6.15912	0.0171719	3.12322	0.0162996	2.55142	0.0170676	2.14097
	0.0195468	5.54364	0.0188012	3.83111	0.0197708	2.20045	0.0182346	2.01434		0.0178639	6.32029	0.0172635	3.12322	0.016387	2.69842	0.017113	2.31523
	0.0196489	5.20249	0.0188994	3.67473	0.019874	2.04166	0.0183298	2.01434		0.0179587	6.32029	0.0173551	3.28051	0.0164744	2.55142	0.0172492	2.14097
	0.0197509	5.20249	0.0190467	3.67473	0.0199773	2.34791	0.0184251	2.17189		0.0181008	6.46995	0.0174924	3.28051	0.0166055	2.55142	0.01734	2.14097
	0.019853	5.20249	0.0191449	3.67473	0.0200805	2.34791	0.0185679	2.17189		0.0181956	6.32029	0.017584	3.43779	0.0166929	2.55142	0.0174308	2.14097
	0.0199551	5.37306	0.019243	3.83111	0.0201838	2.20045	0.0186631	2.17189		0.0182904	6.32029	0.0176756	3.28051	0.0167803	2.69842	0.0175216	2.14097
	0.0201082	5.54364	0.0193412	3.83111	0.0203386	2.20045	0.0187583	2.01434		0.0183851	6.46995	0.0177672	3.28051	0.0168677	2.69842	0.0176577	2.14097
	0.0202103	5.37306	0.0194885	3.98748	0.0204419	2.5067	0.0188536	1.85679		0.0185273	6.63112	0.0179046	3.43779	0.0169988	2.55142	0.0177485	2.14097
	0.0203123	5.37306	0.0195867	3.67473	0.0205451	2.5067	0.0189488	2.17189		0.0186221	6.46995	0.0179962	3.43779	0.0170862	2.55142	0.0178393	2.14097
	0.0204144	5.54364	0.0196848	3.83111	0.0206484	2.34791	0.0190916	2.01434		0.0187168	6.46995	0.0180877	3.28051	0.0171736	2.69842	0.0179301	2.14097
	0.0205165	5.71421	0.019783	3.98748	0.0208032	2.20045	0.0191868	1.85679		0.0188116	6.46995	0.0181793	3.28051	0.017261	2.69842	0.0180209	2.31523
	0.0206186	5.71421	0.0198812	3.98748	0.0209065	2.34791	0.019282	2.01434		0.0189538	6.63112	0.0183167	3.28051	0.0173484	2.55142	0.0181571	2.31523
	0.0207717	5.54364	0.0200285	4.13268	0.0210097	2.5067	0.0193773	2.01434		0.0190485	6.63112	0.0184083	3.43779	0.0174795	2.55142	0.0182478	2.14097
	0.0208737	5.71421	0.0201267	3.98748	0.0211129	2.5067	0.0195201	2.17189		0.0191433	6.46995	0.0184999	3.43779	0.0175669	2.55142	0.0183386	2.14097
	0.0209758	5.88478	0.0202248	3.98748	0.0212678	2.34791	0.0196153	2.17189		0.0192381	6.63112	0.0185914	3.28051	0.0176543	2.69842	0.0184294	2.31523
	0.0210779	5.88478	0.020323	4.13268	0.0213711	2.34791	0.0197105	1.85679		0.0193802	6.7923	0.0187288	3.28051	0.0177417	2.84542	0.0185656	2.31523
	0.021231	5.88478	0.0204703	4.28905	0.0214743	2.5067	0.0198058	2.01434		0.019475	6.7923	0.0188204	3.43779	0.0178727	2.69842	0.0186564	2.14097
	0.0213331	5.71421	0.0205194	4.13268	0.0215775	2.6655	0.019901	2.17189		0.0195698	6.7923	0.018912	3.59507	0.0179601	2.69842	0.0187472	2.14097
	0.0214351	6.04317	0.0206666	4.13268	0.0217324	2.34791	0.0200438	2.17189		0.0196645	6.63112	0.0190036	3.43779	0.0180475	2.84542	0.0188379	2.14097
	0.0215372	5.88478	0.0207648	4.13268	0.0218356	2.20045	0.020139	2.01434		0.0197593	6.63112	0.0190952	3.43779	0.0181349	2.84542	0.0189287	2.31523
	0.0216903	6.04317	0.020863	4.28905	0.0219389	2.5067	0.0202342	2.01434		0.0199014	6.95347	0.0191867	3.43779	0.0182223	2.69842	0.0190649	2.31523
	0.0217924	5.88478	0.0209612	4.13268	0.0220421	2.6655	0.0203295	2.01434		0.0199962	6.95347	0.0193241	3.59507	0.0183534	2.69842	0.0191557	2.14097
	0.0218945	5.71421	0.0211084	3.98748	0.022197	2.6655	0.0204723	2.17189		0.020091	6.7923	0.0194157	3.59507	0.0184408	2.69842	0.0192465	2.31523
	0.0219965	6.21375	0.0212066	4.28905	0.0223002	2.5067	0.0205675	2.17189		0.0201857	6.7923	0.0195073	3.43779	0.0185282	2.84542	0.0193373	2.4895
	0.0221496	6.04317	0.0213048	4.13268	0.0224035	2.5067	0.0206627	2.01434		0.0203279	6.95347	0.0195989	3.43779	0.0186156	2.84542	0.0194734	2.4895
	0.0222517	5.88478	0.021403	4.13268	0.0225067	2.6655	0.020758	2.17189		0.0204227	6.95347	0.0196904	3.59507	0.0187467	2.69842	0.0195642	2.31523
	0.0223538	6.04317	0.0215012	4.13268	0.02261	2.6655	0.0208532	2.31818		0.0205174	6.95347	0.0198278	3.59507	0.0188341	2.69842	0.019655	2.31523
	0.0224559	6.04317	0.0216484	4.28905	0.0227648	2.6655	0.020996	2.31818		0.0206122	6.7923	0.0199194	3.59507	0.0189215	2.84542	0.0197458	2.31523
	0.022609	6.21375	0.0217466	4.28905	0.0228681	2.5067	0.0210912	2.17189		0.020707	6.95347	0.020011	3.59507	0.0190089	2.84542	0.019882	2.4895
	0.022711	6.21375	0.0218448	4.28905	0.0229713	2.34791	0.0211864	2.31818		0.0208491	7.11464	0.0201026	3.59507	0.0190963	2.84542	0.0199728	2.4895
	0.0228131	6.04317	0.021943	4.13268	0.0230745	2.5067	0.0212817	2.17189		0.0209439	7.11464	0.0202399	3.59507	0.0192274	2.84542	0.0200635	2.31523
	0.0229152	6.21375	0.0220902	4.28905	0.0231778	2.6655	0.0214245	2.47573		0.0210387	6.95347	0.0203315	3.75236	0.0193148	2.69842	0.0201543	2.31523
	0.0230172	6.38432	0.0221884	4.28905	0.023281	2.5067	0.0215197	2.31818		0.0211334	6.95347	0.0204231	3.59507	0.0194022	2.98191	0.0202905	2.4895
	0.0231704	6.38432	0.0222866	4.44542	0.0234359	2.5067	0.0216149	2.31818		0.0212756	7.11464	0.0205147	3.59507	0.0195333	2.98191	0.0203813	2.4895
	0.0232724	6.21375	0.0223848	4.44542	0.0235391	2.6655	0.0217102	2.31818		0.0213704	7.27581	0.0206063	3.89841	0.019577	2.84542	0.0204721	2.4895
	0.0233745	6.38432	0.0224829	4.13268	0.0236424	2.98309	0.021853	2.31818		0.0214651	7.27581	0.0207437	3.75236	0.0197081	2.84542	0.0205629	2.31523
	0.0234766	6.38432	0.0226302	4.44542	0.0237456	2.82429	0.0219482	2.31818		0.0215599	7.11464	0.0208352	3.59507	0.0197955	2.98191	0.020699	2.31523
	0.0236297	6.55489	0.0227284	4.60179	0.0239005	2.6655	0.0220434	2.31818		0.0216547	7.27581	0.0209268	3.59507	0.0199266	2.98191	0.0207898	2.4895
	0.0237318	6.72547	0.0228266	4.60179	0.0240037	2.82429	0.0221386	2.17189		0.0217968	7.27581	0.0210184	3.59507	0.0199703	2.98191	0.0208806	2.4895
	0.0238338	6.55489	0.0229247	4.44542	0.024107	2.82429	0.0222339	2.17189		0.0218916	7.27581	0.0211558	3.75236	0.0201014	2.84542	0.0209714	2.31523
	0.0239359	6.55489	0.023072	4.44542	0.0242102	2.82429	0.0223767	2.47573		0.0219864	7.11464	0.0212474	3.75236	0.0201888	2.84542	0.0210622	2.31523
	0.024038	6.72547	0.0231702	4.44542	0.0243134	2.82429	0.0224719	2.31818		0.0220811	7.11464	0.0213389	3.75236	0.0202762	2.98191	0.0211984	2.66376
	0.0241911	6.89604	0.0232684	4.75817	0.0244683	2.82429	0.0225671	2.31818		0.0222233	7.27581	0.0214305	3.75236	0.0203636	2.98191	0.0212892	2.66376
	0.0242932	6.72547	0.0234156	4.75817	0.0245715	2.98309	0.0226624	2.31818		0.022318	7.42548	0.0215221	3.89841	0.0204947	2.84542	0.0213799	2.66376
	0.0243952	6.55489	0.0235138	4.60179	0.0246748	2.82429	0.0227576	2.47573		0.0224128	7.42548	0.0216595	3.89841	0.0205821	2.98191	0.0214707	2.31523
	0.0244973	6.55489	0.023612	4.60179	0.024778	2.98309	0.0229004	2.31818		0.0225076	7.27581	0.0217511	3.75236	0.0206695	2.98191	0.0216069	2.4895
	0.0246504	6.89604	0.0237102	4.75817	0.0249329	2.82429	0.0229956	2.17189		0.0226024	7.27581	0.0218427	3.75236	0.0207569	2.98191	0.0216523	2.66376
	0.0247525	6.89604	0.0238084	4.75817	0.0250361	2.82429	0.0230908	2.31818		0.0226971	7.58665	0.0219342	3.75236	0.0208443	2.98191	0.0217885	2.4895
	0.0248545	6.72547	0.0239556	4.75817	0.0251394	2.98309	0.0231861	2.31818		0.0228393	7.58665	0.0220716	4.05569	0.0209754	2.98191	0.0218793	2.4895
	0.0249566	6.89604	0.0240538	4.75817	0.0252426	2.98309	0.0233289	2.47573		0.022934	7.42548	0.0221632	3.89841	0.0210628	2.98191	0.02197	2.4895
	0.0250587	7.05443	0.024152	4.60179	0.0253459	2.82429	0.0234241	2.47573		0.0230288	7.42548	0.0222548	3.89841	0.0211501	3.12891	0.0220608	2.66376
	0.0252118	7.05443	0.0242502	4.91454	0.0255007	2.98309	0.0235193	2.31818		0.0231236	7.58665	0.0223922	3.89841	0.0212375	3.12891	0.022197	2.4895
	0.0253139	6.89604	0.0243974	4.91454	0.025604	2.98309	0.0236146	2.31818		0.0232657	7.74782	0.0224837	4.05569	0.0213686	2.98191	0.0222878	2.66376
	0.0254159	7.05443	0.0244956	4.60179	0.0257072	3.14189	0.0237098	2.47573		0.0233605	7.58665	0.0225753	4.05569	0.021456	2.98191	0.0223786	2.4895
	0.025518	6.89604	0.0245938	4.60179	0.0258104	3.14189	0.0238526	2.47573		0.0234553	7.58665	0.0226669	4.05569	0.0215434	3.12891	0.0224694	2.4895
	0.0256201	7.05443	0.024692	4.91454	0.0259653	2.82429	0.0239478	2.47573		0.02355	7.58665	0.0227585	3.89841	0.0216308	3.12891	0.0225601	2.4895
	0.0257222	7.39558	0.0247901	4.91454	0.0260686	2.98309	0.024043	2.31818		0.0236922	7.74782	0.0228959	3.89841	0.0217182	3.2759	0.0226963	2.66376
	0.0258753	7.225	0.0249374	4.91454	0.0261718	3.14189	0.0241383	2.31818		0.023787	7.74782	0.0229875	4.05569	0.0218493	2.98191	0.0227871	2.4895
	0.0259773	7.225	0.0250356	4.75817	0.026275	2.98309	0.0242811	2.63327		0.0238817	7.58665	0.023079	4.05569	0.0219367	2.98191	0.0228779	2.4895
	0.0260794	7.39558	0.0251338	4.91454	0.0264299	2.98309	0.0243763	2.47573		0.0239765	7.58665	0.0231706	3.89841	0.0220241	3.12891	0.0229687	2.66376
	0.0261815	7.39558	0.0252319	5.05974	0.0265331	2.98309	0.0244715	2.47573		0.0241186	7.58665	0.023308	3.89841	0.0221115	3.2759	0.0231049	2.66376
	0.0263346	7.39558	0.0253792	5.05974	0.0266364	2.82429	0.0245667	2.47573		0.0242134	7.90899	0.0233996	4.05569	0.0222426	2.98191	0.0231956	2.66376
	0.0264367	7.39558	0.0254283	5.05974	0.0267396	3.14189	0.024662	2.63327		0.0243082	7.90899	0.0234912	4.21298	0.02233	3.12891	0.0232864	2.4895
	0.0265387	7.225	0.0255756	5.05974	0.0268945	3.14189	0.0248048	2.63327		0.024403	7.74782	0.0235827	4.21298	0.0224174	3.2759	0.0233772	2.4895
	0.0266408	7.39558	0.0256738	5.21611	0.0269977	2.82429	0.0249	2.79082		0.0244977	7.74782	0.0236743	4.05569	0.0225048	3.2759	0.023468	2.66376
	0.0267939	7.56615	0.0257719	5.21611	0.027101	2.98309	0.0249952	2.47573		0.0246399	7.90899	0.0237659	4.05569	0.0225922	3.2759	0.0236042	2.66376
	0.026896	7.39558	0.0258701	5.37248	0.0272042	2.98309	0.0250905	2.47573		0.0247346	7.90899	0.0239033	4.21298	0.0227233	3.12891	0.023695	2.4895
	0.0269981	7.39558	0.0260174	5.05974	0.0273591	3.14189	0.0252333	2.79082		0.0248294	8.23134	0.0239949	4.21298	0.0228107	3.12891	0.0237857	2.4895
	0.0271001	7.56615	0.0261156	5.21611	0.0274623	3.14189	0.0253285	2.63327		0.0249242	7.90899	0.0240865	4.05569	0.0228981	3.2759	0.0238765	2.66376
	0.0272532	7.56615	0.0262137	5.37248	0.0275656	2.98309	0.0254237	2.63327		0.0250663	7.90899	0.024178	4.05569	0.0229855	3.2759	0.0240127	2.66376
	0.0273553	7.56615	0.0263119	5.37248	0.0276688	2.98309	0.0255189	2.63327		0.0251611	8.07017	0.0242696	4.21298	0.0231166	3.12891	0.0241035	2.83803
	0.0274574	7.56615	0.0264101	5.21611	0.027772	3.14189	0.0256142	2.63327		0.0252559	8.07017	0.024407	4.37026	0.023204	3.12891	0.0241943	2.66376
	0.0275595	7.56615	0.0265574	5.21611	0.0279269	3.14189	0.025757	2.79082		0.0253506	8.07017	0.0244986	4.21298	0.0232914	3.2759	0.0242851	2.4895
	0.0277126	7.73672	0.0266555	5.37248	0.0280301	2.98309	0.0258522	2.79082		0.0254454	8.07017	0.0245902	4.21298	0.0233788	3.2759	0.0244212	2.83803
	0.0278146	7.73672	0.0267537	5.37248	0.0281334	2.98309	0.0259474	2.63327		0.0255876	8.07017	0.0246817	4.05569	0.0234662	3.4229	0.024512	2.83803
	0.0279167	7.73672	0.0268519	5.52885	0.0282366	3.14189	0.0260427	2.63327		0.0256823	8.23134	0.0248191	4.37026	0.0235973	3.12891	0.0246028	2.66376
	0.0280188	7.9073	0.0269992	5.21611	0.0283399	3.28934	0.0261855	2.79082		0.0257771	8.23134	0.0249107	4.21298	0.0236847	3.2759	0.0246936	2.66376
	0.0281209	7.9073	0.0270973	5.37248	0.0284431	3.14189	0.0262807	2.79082		0.0258719	8.07017	0.0250023	4.21298	0.0237721	3.4229	0.0248298	2.66376
	0.028274	7.9073	0.0271955	5.52885	0.028598	3.14189	0.0263759	2.63327		0.026014	8.07017	0.0250939	4.05569	0.0239032	3.4229	0.0249206	2.83803
	0.028376	8.06569	0.0272937	5.52885	0.0287012	3.14189	0.0264711	2.63327		0.0261088	8.381	0.0251855	4.37026	0.0239906	3.12891	0.0250113	2.66376
	0.0284781	7.9073	0.0273919	5.37248	0.0288045	3.28934	0.026614	2.63327		0.0262036	8.381	0.0253228	4.37026	0.024078	3.2759	0.0251021	2.66376
	0.0285802	8.06569	0.0275391	5.37248	0.0289077	3.28934	0.0267092	2.79082		0.0262983	8.23134	0.0254144	4.37026	0.0241654	3.2759	0.0252383	2.66376
	0.0287333	8.23626	0.0276373	5.52885	0.0290626	3.28934	0.0268044	2.63327		0.0263931	8.381	0.025506	4.21298	0.0242965	3.4229	0.0253291	2.83803
	0.0288354	8.06569	0.0277355	5.68523	0.0291658	3.14189	0.0268996	2.63327		0.0265353	8.381	0.0255976	4.37026	0.0243402	3.4229	0.0254199	2.83803
	0.0289374	8.06569	0.0278337	5.52885	0.029269	3.44814	0.0269949	2.63327		0.02663	8.381	0.025735	4.37026	0.0244712	3.2759	0.0255107	2.66376
	0.0290395	8.23626	0.027981	5.37248	0.0293723	3.28934	0.0271377	2.79082		0.0267248	8.381	0.0258265	4.52755	0.0245586	3.2759	0.0256015	2.66376
	0.0291416	8.06569	0.0280791	5.52885	0.0294755	3.44814	0.0272329	2.79082		0.0268196	8.381	0.0259181	4.37026	0.024646	3.4229	0.0257376	2.66376
	0.0292947	8.40683	0.0281773	5.68523	0.0296304	3.28934	0.0273281	2.63327		0.0269617	8.381	0.0260097	4.37026	0.0247334	3.4229	0.0258284	2.83803
	0.0293968	8.40683	0.0283246	5.68523	0.0297336	3.28934	0.0274233	2.63327		0.0270565	8.54218	0.0261013	4.37026	0.0248645	3.4229	0.0259192	2.83803
	0.0294988	8.23626	0.0284228	5.52885	0.0298369	3.44814	0.0275186	2.63327		0.0271513	8.54218	0.0262387	4.52755	0.0249519	3.4229	0.02601	2.66376
	0.0296009	8.40683	0.0285209	5.52885	0.0299401	3.44814	0.0276614	2.79082		0.027246	8.381	0.0263302	4.52755	0.0250393	3.2759	0.0261462	2.66376
	0.029754	8.57741	0.0286191	5.68523	0.030095	3.14189	0.0277566	2.94837		0.0273408	8.54218	0.0264218	4.37026	0.0251267	3.56989	0.0261916	2.83803
	0.0298561	8.57741	0.0287173	5.68523	0.0301982	3.44814	0.0278518	2.63327		0.0274356	8.381	0.0265134	4.37026	0.0252141	3.56989	0.0263277	2.83803
	0.0299581	8.40683	0.0288646	5.68523	0.0303015	3.44814	0.0279471	2.63327		0.0275777	8.54218	0.0266508	4.52755	0.0253452	3.4229	0.0264185	2.83803
	0.0300602	8.23626	0.0289627	5.68523	0.0304047	3.28934	0.0280899	2.94837		0.0276725	8.70335	0.0267424	4.52755	0.0254326	3.2759	0.0265093	2.66376
	0.0301623	8.40683	0.0290609	5.52885	0.0305079	3.60693	0.0281851	2.94837		0.0277672	8.54218	0.026834	4.37026	0.02552	3.56989	0.0266001	2.83803
	0.0303154	8.57741	0.0291591	5.8416	0.0306628	3.44814	0.0282803	2.79082		0.027862	8.70335	0.0269713	4.52755	0.0256074	3.56989	0.0267363	3.01229
	0.0304175	8.57741	0.0293064	5.8416	0.0307661	3.44814	0.0283755	2.94837		0.0280042	8.86452	0.0270629	4.52755	0.0257385	3.4229	0.0268271	3.01229
	0.0305195	8.40683	0.0294045	5.68523	0.0308693	3.60693	0.0284708	2.79082		0.0280989	8.70335	0.0271545	4.52755	0.0258259	3.4229	0.0269178	2.83803
	0.0306216	8.40683	0.0295027	5.8416	0.0309725	3.60693	0.0286136	2.94837		0.0282411	8.70335	0.0272461	4.68483	0.0259133	3.4229	0.0270086	2.83803
	0.0307237	8.74798	0.0296009	5.99797	0.0311274	3.44814	0.0287088	2.94837		0.0282885	8.70335	0.0273377	4.52755	0.0260007	3.56989	0.0270994	3.01229
	0.0308258	8.74798	0.0296991	5.99797	0.0312306	3.44814	0.028804	2.79082		0.0284306	8.70335	0.027475	4.52755	0.0260881	3.56989	0.0272356	3.01229
	0.0309789	8.57741	0.0298464	6.14317	0.0313339	3.60693	0.0288993	2.79082		0.0285254	8.86452	0.0275666	4.68483	0.0262192	3.4229	0.0273264	2.83803
	0.0310809	8.74798	0.0299445	5.99797	0.0314371	3.60693	0.0290421	2.94837		0.0286202	8.86452	0.0276582	4.68483	0.0263066	3.4229	0.0274172	2.83803
	0.031183	8.57741	0.0300427	5.99797	0.031592	3.44814	0.0291373	2.94837		0.0287149	8.86452	0.0277498	4.52755	0.026394	3.4229	0.0275079	2.83803
	0.0312851	8.91855	0.0301409	6.14317	0.0316952	3.44814	0.0292325	2.79082		0.0288571	8.86452	0.0278872	4.52755	0.0264814	3.71689	0.0276441	3.01229
	0.0314382	9.07694	0.0302882	6.14317	0.0317985	3.28934	0.0293277	2.79082		0.0289519	9.02569	0.0279788	4.52755	0.0266125	3.71689	0.0277349	3.01229
	0.0315403	8.74798	0.0303372	5.99797	0.0319017	3.60693	0.029423	2.94837		0.0290466	9.02569	0.0280703	4.68483	0.0266999	3.56989	0.0278257	2.83803
	0.0316423	8.91855	0.0304845	5.99797	0.0320566	3.60693	0.0295658	3.10591		0.0291414	8.86452	0.0281619	4.68483	0.0267873	3.56989	0.0279165	2.83803
	0.0317444	9.07694	0.0305827	5.99797	0.0321598	3.44814	0.029661	3.10591		0.0292362	9.02569	0.0282535	4.68483	0.0268747	3.71689	0.0280073	3.01229
	0.0318975	9.07694	0.0306809	6.14317	0.0322631	3.60693	0.0297562	2.94837		0.0293783	9.02569	0.0283451	4.52755	0.0269621	3.71689	0.0281434	3.17411
	0.0319996	8.91855	0.030779	6.14317	0.0323663	3.60693	0.0298515	2.94837		0.0294731	9.18687	0.0284825	4.84212	0.0270932	3.56989	0.0282342	3.01229
	0.0321017	8.91855	0.0309263	5.99797	0.0325212	3.76573	0.0299943	3.26346		0.0295679	9.18687	0.028574	4.68483	0.0271806	3.56989	0.028325	2.83803
	0.0322037	9.07694	0.0310245	6.14317	0.0326244	3.76573	0.0300895	2.94837		0.0296626	9.02569	0.0286656	4.68483	0.027268	3.56989	0.0284158	3.01229
	0.0323568	9.07694	0.0311227	6.29954	0.0327276	3.60693	0.0301847	2.94837		0.0298048	9.02569	0.0287572	4.68483	0.0273554	3.71689	0.028552	3.17411
	0.0324589	9.24752	0.0312209	6.14317	0.0328309	3.60693	0.0302799	2.94837		0.0298995	9.18687	0.0288488	4.68483	0.0274865	3.71689	0.0286428	3.17411
	0.032561	9.24752	0.031319	6.14317	0.0329341	3.76573	0.0303752	2.94837		0.0299943	9.33653	0.0289862	4.84212	0.0275739	3.56989	0.0287335	3.01229
	0.0326631	9.24752	0.0314663	6.14317	0.033089	3.76573	0.030518	3.10591		0.0300891	9.18687	0.0290778	4.98817	0.0276612	3.56989	0.0288697	3.01229
	0.0328162	9.41809	0.0315645	6.14317	0.0331922	3.60693	0.0306132	3.10591		0.0301839	9.18687	0.0291693	4.68483	0.0277486	3.71689	0.0289605	3.17411
	0.0329182	9.41809	0.0316627	6.29954	0.0332955	3.60693	0.0307084	2.94837		0.030326	9.18687	0.0292609	4.68483	0.0278797	3.71689	0.0290513	3.17411
	0.0330203	9.24752	0.0317608	6.29954	0.0333987	3.76573	0.0308037	2.94837		0.0304208	9.33653	0.0293983	4.84212	0.0279671	3.56989	0.0291421	3.17411
	0.0331224	9.58866	0.0319081	6.14317	0.033502	3.92452	0.0309465	3.10591		0.0305155	9.33653	0.0294899	4.84212	0.0280545	3.56989	0.0292329	3.01229
	0.0332245	9.24752	0.0320063	6.29954	0.0336052	3.92452	0.0310417	3.10591		0.0306103	9.18687	0.0295815	4.84212	0.0281419	3.56989	0.029369	3.01229
	0.0333776	9.41809	0.0321045	6.45591	0.0337601	3.76573	0.0311369	3.10591		0.0307525	9.18687	0.029673	4.84212	0.028273	3.85339	0.0294598	3.17411
	0.0334796	9.58866	0.0322026	6.45591	0.0338633	3.76573	0.0312798	2.94837		0.0308472	9.33653	0.0297646	4.84212	0.0283604	3.85339	0.0295506	3.17411
	0.0335817	9.41809	0.0323008	6.45591	0.0339665	3.92452	0.031375	2.94837		0.030942	9.4977	0.029902	4.98817	0.0284478	3.56989	0.0296414	3.01229
	0.0336838	9.41809	0.0324481	6.29954	0.0340698	3.92452	0.0314702	3.10591		0.0310368	9.33653	0.0299936	4.98817	0.0285352	3.71689	0.0297776	3.01229
	0.0338369	9.75924	0.0325463	6.29954	0.0342247	3.76573	0.0315654	3.10591		0.0311315	9.4977	0.0300852	4.98817	0.0286663	3.85339	0.0298684	3.17411
	0.033939	9.58866	0.0326444	6.61229	0.0343279	3.76573	0.0316606	2.94837		0.0312737	9.33653	0.0301768	4.84212	0.02871	3.85339	0.0299591	3.17411
	0.034041	9.58866	0.0327917	6.61229	0.0344311	3.76573	0.0317559	2.94837		0.0313685	9.4977	0.0303141	4.98817	0.0288411	3.71689	0.0300499	3.17411
	0.0341431	9.58866	0.0328899	6.45591	0.0345344	3.92452	0.0318987	3.26346		0.0314632	9.4977	0.0304057	5.14545	0.0289285	3.71689	0.0301407	3.01229
	0.0342452	9.58866	0.0329881	6.45591	0.0346376	3.92452	0.0319939	3.10591		0.031558	9.4977	0.0304973	4.98817	0.0290159	3.71689	0.0302769	3.01229
	0.0343983	9.75924	0.0330862	6.61229	0.0347925	3.76573	0.0320891	3.26346		0.0317002	9.4977	0.0305889	4.98817	0.0291033	3.85339	0.0303677	3.17411
	0.0345004	9.92981	0.0332335	6.76866	0.0348957	3.76573	0.0321843	3.10591		0.0317949	9.65887	0.0306805	4.98817	0.0292344	3.85339	0.0304585	3.34838
	0.0346024	9.58866	0.0333317	6.61229	0.034999	4.08332	0.0322796	3.10591		0.0318897	9.65887	0.0308178	4.98817	0.0293218	3.85339	0.0305493	3.01229
	0.0347045	9.75924	0.0334299	6.45591	0.0351022	3.92452	0.0324224	3.26346		0.0319845	9.65887	0.0309094	5.14545	0.0294092	3.71689	0.0306854	3.01229
	0.0348576	9.92981	0.0335281	6.45591	0.0352571	3.92452	0.0325176	3.40975		0.0320792	9.65887	0.031001	4.98817	0.0294966	4.00038	0.0307308	3.17411
	0.0349597	9.92981	0.0336262	6.61229	0.0353603	3.92452	0.0326128	2.94837		0.032174	9.65887	0.0311384	4.98817	0.029584	4.00038	0.030867	3.17411
	0.0350618	9.92981	0.0337735	6.61229	0.0354636	3.76573	0.0327081	3.10591		0.0323161	9.82005	0.03123	5.14545	0.0297151	3.85339	0.0309578	3.17411
	0.0351638	9.92981	0.0338717	6.45591	0.0355668	3.92452	0.0328509	3.40975		0.0324109	9.82005	0.0313215	5.14545	0.0298025	3.85339	0.0310486	3.01229
	0.0352659	9.75924	0.0339699	6.61229	0.03567	4.08332	0.0329461	3.26346		0.0325057	9.65887	0.0314131	5.14545	0.0298899	3.85339	0.0311394	3.17411
	0.035419	10.1004	0.034068	6.76866	0.0358249	3.76573	0.0330413	3.40975		0.0326005	9.82005	0.0315505	4.98817	0.0299773	4.00038	0.0312755	3.34838
	0.0355211	10.1004	0.0342153	6.76866	0.0359281	3.92452	0.0331365	3.26346		0.0327426	9.82005	0.0316421	5.14545	0.0301084	4.00038	0.0313663	3.17411
	0.0356231	9.92981	0.0343135	6.92503	0.0360314	4.08332	0.0332318	3.26346		0.0328374	9.82005	0.0317337	5.30273	0.0301958	3.85339	0.0314571	3.01229
	0.0357252	9.92981	0.0344117	6.61229	0.0361346	3.92452	0.0333746	3.40975		0.0329795	9.82005	0.0318253	5.30273	0.0302832	3.85339	0.0315479	3.17411
	0.0358273	10.2588	0.0345098	6.76866	0.0362895	4.08332	0.0334698	3.40975		0.0330269	9.82005	0.0319168	5.14545	0.0303706	4.00038	0.0316387	3.17411
	0.0359294	10.2588	0.034608	6.92503	0.0363927	3.92452	0.033565	3.26346		0.0331691	9.82005	0.0320542	5.14545	0.030458	4.00038	0.0317749	3.34838
	0.0360825	10.2588	0.0347553	7.07023	0.036496	3.92452	0.0336603	3.26346		0.0332638	9.98122	0.0321458	5.30273	0.0305891	4.00038	0.0318656	3.34838
	0.0361845	10.2588	0.0348535	6.76866	0.0365992	4.08332	0.0338031	3.40975		0.0333586	9.98122	0.0322374	5.30273	0.0306765	3.85339	0.0319564	3.17411
	0.0362866	10.2588	0.0349516	6.76866	0.0367541	4.08332	0.0338983	3.40975		0.0334534	9.98122	0.032329	5.30273	0.0307639	3.85339	0.0320472	3.17411
	0.0363887	10.4293	0.0350498	6.92503	0.0368573	3.92452	0.0339935	3.40975		0.0335955	9.98122	0.0324663	5.14545	0.0308513	4.00038	0.0321834	3.34838
	0.0365418	10.5999	0.0351971	6.92503	0.0369606	4.08332	0.0340887	3.10591		0.0336903	9.98122	0.0325579	5.14545	0.0309823	4.00038	0.0322742	3.34838
	0.0366439	10.4293	0.0352462	6.92503	0.0370638	3.92452	0.034184	3.40975		0.0337851	10.1424	0.0326495	5.46002	0.0310697	4.00038	0.032365	3.17411
	0.0367459	10.4293	0.0353935	6.92503	0.0372187	4.24211	0.0343268	3.26346		0.0338798	10.1424	0.0327411	5.30273	0.0311571	3.85339	0.0324557	3.17411
	0.036848	10.5999	0.0354916	6.92503	0.0373219	4.24211	0.034422	3.40975		0.0339746	9.98122	0.0328327	5.14545	0.0312445	4.14738	0.0325465	3.17411
	0.0370011	10.5999	0.0355898	7.07023	0.0374251	4.08332	0.0345172	3.26346		0.0341168	9.98122	0.0329243	5.14545	0.0313319	4.14738	0.0326827	3.34838
	0.0371032	10.5999	0.035688	7.07023	0.0375284	4.08332	0.0346125	3.26346		0.0342115	10.1424	0.0330616	5.30273	0.031463	4.14738	0.0327735	3.34838
	0.0372053	10.4293	0.0358353	6.92503	0.0376833	4.24211	0.0347553	3.26346		0.0343063	10.3036	0.0331532	5.46002	0.0315504	4.00038	0.0328643	3.17411
	0.0373073	10.5999	0.0359334	6.92503	0.0377865	4.24211	0.0348505	3.40975		0.0344011	10.1424	0.0332448	5.46002	0.0316378	4.00038	0.0329551	3.34838
	0.0374604	10.5999	0.0360316	7.07023	0.0378897	4.24211	0.0349457	3.40975		0.0345432	10.1424	0.0333364	5.30273	0.0317252	4.14738	0.0330912	3.34838
	0.0375625	10.7705	0.0361298	7.2266	0.037993	4.08332	0.0350409	3.26346		0.034638	10.1424	0.033428	5.30273	0.0318563	4.29437	0.033182	3.52264
	0.0376646	10.7705	0.036228	7.07023	0.0380962	4.24211	0.0351362	3.26346		0.0347328	10.3036	0.0335653	5.46002	0.0319437	4.00038	0.0332728	3.34838
	0.0377667	10.5999	0.0363752	7.07023	0.0382511	4.38957	0.035279	3.40975		0.0348275	10.3036	0.0336569	5.46002	0.0320311	4.14738	0.033409	3.17411
	0.0379198	10.7705	0.0364734	7.07023	0.0383543	4.24211	0.0353742	3.5673		0.0349223	10.3036	0.0337485	5.30273	0.0321185	4.29437	0.0334998	3.34838
	0.0380218	10.7705	0.0365716	7.2266	0.0384576	4.24211	0.0354694	3.26346		0.0350644	10.3036	0.0338401	5.46002	0.0322496	4.29437	0.0335906	3.52264
	0.0381239	10.7705	0.0366698	7.2266	0.0385608	4.24211	0.0355647	3.26346		0.0351592	10.4532	0.0339775	5.46002	0.032337	4.14738	0.0336813	3.52264
	0.038226	10.7705	0.036817	7.2266	0.0386641	4.38957	0.0357075	3.40975		0.035254	10.4532	0.0340691	5.46002	0.0324244	4.00038	0.0337721	3.17411
	0.0383281	10.7705	0.0369152	7.2266	0.0387673	4.38957	0.0358027	3.40975		0.0353487	10.4532	0.0341606	5.46002	0.0325118	4.14738	0.0339083	3.34838
	0.0384812	10.9411	0.0370134	7.38298	0.0389222	4.24211	0.0358979	3.5673		0.0354909	10.3036	0.0342522	5.46002	0.0326429	4.29437	0.0339991	3.34838
	0.0385832	10.9411	0.0371116	7.38298	0.0390254	4.24211	0.0360408	3.40975		0.0355857	10.4532	0.0343438	5.46002	0.0327303	4.29437	0.0340899	3.52264
	0.0386853	10.7705	0.0372098	7.38298	0.0391286	4.24211	0.036136	3.26346		0.0356804	10.6144	0.0344812	5.6173	0.0328177	4.14738	0.0341807	3.52264
	0.0387874	10.9411	0.037357	7.2266	0.0392319	4.38957	0.0362312	3.5673		0.0357752	10.6144	0.0345728	5.6173	0.0329051	4.14738	0.0343168	3.34838
	0.0389405	11.1116	0.0374552	7.38298	0.0393867	4.38957	0.0363264	3.5673		0.03587	10.4532	0.0346643	5.46002	0.0330362	4.29437	0.0344076	3.34838
	0.0390426	10.9411	0.0375534	7.53935	0.03949	4.38957	0.0364216	3.40975		0.0360121	10.4532	0.0347559	5.6173	0.0330799	4.29437	0.0344984	3.52264
	0.0391446	11.1116	0.0377007	7.53935	0.0395932	4.38957	0.0365169	3.40975		0.0361069	10.6144	0.0348933	5.46002	0.033211	4.29437	0.0345892	3.52264
	0.0392467	11.1116	0.0377988	7.38298	0.0396965	4.54836	0.0366597	3.40975		0.0362017	10.6144	0.0349849	5.6173	0.0332984	4.14738	0.03468	3.34838
	0.0393488	10.9411	0.037897	7.53935	0.0397997	4.54836	0.0367549	3.5673		0.0362964	10.6144	0.0350765	5.77459	0.0333858	4.29437	0.0348162	3.34838
	0.0395019	11.27	0.0379952	7.53935	0.0399546	4.54836	0.0368501	3.5673		0.0364386	10.4532	0.0351681	5.46002	0.0334732	4.44137	0.0349069	3.52264
	0.039604	11.4406	0.0381425	7.53935	0.0400578	4.38957	0.0369453	3.40975		0.0365334	10.6144	0.0352596	5.46002	0.0336043	4.44137	0.0349977	3.69691
	0.039706	11.1116	0.0382406	7.53935	0.0401611	4.24211	0.0370406	3.5673		0.0366281	10.7756	0.035397	5.6173	0.0336917	4.44137	0.0350885	3.52264
	0.0398081	11.27	0.0383388	7.38298	0.0402643	4.54836	0.0371834	3.5673		0.0367229	10.7756	0.0354886	5.6173	0.0337791	4.14738	0.0352247	3.34838
	0.0399612	11.4406	0.038437	7.38298	0.0404192	4.54836	0.0372786	3.72484		0.0368177	10.6144	0.0355802	5.6173	0.0338665	4.29437	0.0352701	3.34838
	0.0400633	11.27	0.0385352	7.53935	0.0405224	4.38957	0.0373738	3.72484		0.0369124	10.6144	0.0357176	5.6173	0.0339539	4.44137	0.0354063	3.69691
	0.0401654	11.4406	0.0386824	7.69572	0.0406256	4.38957	0.0374691	3.5673		0.0370546	10.9367	0.0358091	5.6173	0.034085	4.44137	0.035497	3.69691
	0.0402674	11.4406	0.0387806	7.38298	0.0407289	4.38957	0.0376119	3.5673		0.0371494	10.9367	0.0359007	5.77459	0.0341723	4.29437	0.0355878	3.34838
	0.0403695	11.27	0.0388788	7.38298	0.0408321	4.54836	0.0377071	3.5673		0.0372915	10.9367	0.0359923	5.77459	0.0342597	4.29437	0.0356786	3.52264
	0.0405226	11.4406	0.038977	7.53935	0.040987	4.38957	0.0378023	3.72484		0.0373389	10.7756	0.0361297	5.6173	0.0343471	4.44137	0.0358148	3.69691
	0.0406247	11.6112	0.0391242	7.69572	0.0410902	4.38957	0.0378975	3.5673		0.037481	10.9367	0.0362213	5.6173	0.0344782	4.44137	0.0359056	3.52264
	0.0407268	11.4406	0.0392224	7.69572	0.0411935	4.54836	0.0379928	3.5673		0.0375758	10.9367	0.0363128	5.77459	0.0345656	4.44137	0.0359964	3.69691
	0.0408288	11.27	0.0393206	7.53935	0.0412967	4.70716	0.0381356	3.72484		0.037718	11.0979	0.0364044	5.77459	0.034653	4.29437	0.0360872	3.34838
	0.0409309	11.4406	0.0394188	7.69572	0.0414516	4.54836	0.0382308	3.72484		0.0377654	10.7756	0.036496	5.77459	0.0347404	4.44137	0.0361779	3.52264
	0.041033	11.6112	0.039517	7.69572	0.0415548	4.70716	0.038326	3.72484		0.0379075	10.9367	0.0366334	5.6173	0.0348278	4.58836	0.0363141	3.69691
	0.0411861	11.7817	0.0396642	7.99729	0.0416581	4.54836	0.0384213	3.5673		0.0380023	11.0979	0.036725	5.6173	0.0349589	4.44137	0.0364049	3.69691
	0.0412881	11.6112	0.0397624	7.85209	0.0417613	4.70716	0.0385641	3.5673		0.038097	11.0979	0.0368166	5.92064	0.0350463	4.44137	0.0364957	3.52264
	0.0413902	11.7817	0.0398606	7.69572	0.0419162	4.70716	0.0386593	3.72484		0.0381918	11.0979	0.0369081	5.92064	0.0351337	4.44137	0.0365865	3.52264
	0.0414923	11.9523	0.0399588	7.85209	0.0420194	4.70716	0.0387545	3.72484		0.038334	11.0979	0.0370455	5.77459	0.0352211	4.58836	0.0367227	3.69691
	0.0416454	11.9523	0.040106	7.99729	0.0421227	4.54836	0.0388497	3.5673		0.0384287	11.0979	0.0371371	5.77459	0.0353522	4.58836	0.0368134	3.69691
	0.0417475	11.9523	0.0401551	7.99729	0.0422259	4.70716	0.038945	3.5673		0.0385235	11.0979	0.0372287	5.92064	0.0354396	4.58836	0.0369042	3.69691
	0.0418495	11.9523	0.0403024	7.85209	0.0423808	4.70716	0.0390878	3.72484		0.0386183	11.2591	0.0373203	5.92064	0.035527	4.44137	0.036995	3.69691
	0.0419516	11.9523	0.0404006	7.85209	0.042484	4.70716	0.039183	3.72484		0.038713	11.0979	0.0374119	5.92064	0.0356144	4.44137	0.0370858	3.52264
	0.0421047	11.9523	0.0404987	7.99729	0.0425872	4.70716	0.0392782	3.72484		0.0388552	11.2591	0.0375034	5.77459	0.0357018	4.58836	0.037222	3.69691
	0.0422068	12.1229	0.0405969	7.99729	0.0426905	4.70716	0.0393735	3.5673		0.03895	11.2591	0.0376408	5.92064	0.0358329	4.58836	0.0373128	3.69691
	0.0423089	12.1229	0.0407442	7.85209	0.0428453	4.70716	0.0395163	3.72484		0.0390447	11.4088	0.0377324	5.92064	0.0359203	4.44137	0.0374035	3.69691
	0.0424109	11.7817	0.0408424	7.85209	0.0429486	4.86595	0.0396115	3.72484		0.0391395	11.4088	0.037824	5.92064	0.0360077	4.58836	0.0375397	3.69691
	0.042564	12.1229	0.0409406	7.99729	0.0430518	4.86595	0.0397067	3.72484		0.0392817	11.2591	0.0379156	5.92064	0.0360951	4.72486	0.0376305	3.87117
	0.0426661	12.1229	0.0410387	7.99729	0.0431551	4.54836	0.0398019	3.72484		0.0393764	11.2591	0.0380071	5.92064	0.0362262	4.72486	0.0377213	3.87117
	0.0427682	12.1229	0.0411369	8.15366	0.0432583	4.70716	0.0398972	3.72484		0.0394712	11.4088	0.0381445	6.07792	0.0363136	4.72486	0.0378121	3.87117
	0.0428703	12.1229	0.0412842	8.31004	0.0434132	4.86595	0.04004	3.88239		0.039566	11.4088	0.0382361	6.07792	0.036401	4.58836	0.0379483	3.52264
	0.0430234	12.2813	0.0413824	8.15366	0.0435164	4.86595	0.0401352	3.88239		0.0396607	11.2591	0.0383277	6.07792	0.0364884	4.58836	0.038039	3.69691
	0.0431254	12.2813	0.0414805	8.15366	0.0436197	4.70716	0.0402304	3.88239		0.0398029	11.4088	0.0384193	5.92064	0.0366195	4.72486	0.0381298	3.69691
	0.0432275	12.2813	0.0415787	8.31004	0.0437229	4.70716	0.0403257	3.72484		0.0398976	11.4088	0.0385566	5.92064	0.0367069	4.72486	0.0382206	3.87117
	0.0433296	12.4519	0.041726	8.31004	0.0438261	4.86595	0.0404685	3.88239		0.0399924	11.5699	0.0386482	6.07792	0.0367943	4.44137	0.0383114	3.69691
	0.0434317	12.1229	0.0418242	8.15366	0.0439294	4.86595	0.0405637	3.88239		0.0400872	11.5699	0.0387398	6.07792	0.0368817	4.58836	0.0384476	3.69691
	0.0435848	12.4519	0.0419223	7.99729	0.0440842	4.86595	0.0406589	4.03994		0.0402293	11.4088	0.0388314	6.07792	0.0370128	4.72486	0.0385384	3.69691
	0.0436868	12.6224	0.0420205	8.31004	0.0441875	4.70716	0.0408018	3.88239		0.0403241	11.5699	0.038923	5.92064	0.0371002	4.72486	0.0386291	3.69691
	0.0437889	12.4519	0.0421187	8.15366	0.0442907	4.70716	0.040897	3.88239		0.0404189	11.5699	0.0390604	6.23521	0.0371876	4.72486	0.0387199	3.87117
	0.043891	12.4519	0.042266	8.15366	0.044394	4.86595	0.0409922	3.88239		0.0405136	11.5699	0.0391519	6.07792	0.037275	4.58836	0.0388561	3.69691
	0.0440441	12.6224	0.0423641	8.15366	0.0445488	5.02475	0.0410874	4.03994		0.0406084	11.7311	0.0392435	6.23521	0.037406	4.72486	0.0389469	3.69691
	0.0441462	12.6224	0.0424623	8.31004	0.0446521	4.86595	0.0411826	4.03994		0.0407506	11.5699	0.0393351	5.92064	0.0374497	4.87186	0.0390377	3.87117
	0.0442482	12.793	0.0426096	8.31004	0.0447553	4.86595	0.0412779	3.88239		0.0408453	11.5699	0.0394725	6.07792	0.0375808	4.87186	0.0391285	3.87117
	0.0443503	12.6224	0.0427078	8.46641	0.0448586	5.02475	0.0414207	3.88239		0.0409401	11.7311	0.0395641	6.23521	0.0376682	4.72486	0.0392192	3.69691
	0.0444524	12.6224	0.042806	8.31004	0.0449618	5.02475	0.0415159	4.19748		0.0410349	11.7311	0.0396556	6.23521	0.0377556	4.72486	0.0393554	3.69691
	0.0446055	12.793	0.0429041	8.31004	0.0451167	5.18355	0.0416111	4.03994		0.041177	11.7311	0.0397472	6.23521	0.037843	4.72486	0.0394462	3.87117
	0.0447076	12.793	0.0430514	8.46641	0.0452199	5.02475	0.0417063	3.88239		0.0412718	11.7311	0.0398388	6.07792	0.0379741	4.72486	0.039537	3.87117
	0.0448096	12.9636	0.0431496	8.46641	0.0453231	4.86595	0.0418016	3.88239		0.0413666	11.8923	0.0399762	6.23521	0.0380615	4.87186	0.0396278	4.04544
	0.0449117	12.793	0.0432478	8.31004	0.0454264	5.18355	0.0419444	3.88239		0.0414613	11.8923	0.0400678	6.39249	0.0381489	4.72486	0.039764	3.87117
	0.0450648	12.793	0.0433459	8.46641	0.0455813	5.18355	0.0420396	4.03994		0.0415561	11.8923	0.0401594	6.39249	0.0382363	4.72486	0.0398094	3.69691
	0.0451669	12.9636	0.0434441	8.46641	0.0456845	5.02475	0.0421348	4.03994		0.0416509	11.8923	0.0402967	6.23521	0.0383237	5.01885	0.0399455	3.87117
	0.045269	12.9636	0.0435914	8.62278	0.0457877	5.02475	0.0422301	3.88239		0.041793	11.8923	0.0403883	6.23521	0.0384548	4.87186	0.0400363	4.04544
	0.045371	12.793	0.0436896	8.62278	0.045891	5.02475	0.0423729	3.88239		0.0418878	12.0534	0.0404799	6.39249	0.0385422	4.72486	0.0401271	3.69691
	0.0454731	12.9636	0.0437877	8.31004	0.0459942	5.18355	0.0424681	4.03994		0.0420299	12.0534	0.0405715	6.39249	0.0386296	4.87186	0.0402179	3.87117
	0.0456262	12.9636	0.0438859	8.62278	0.0461491	5.18355	0.0425633	3.88239		0.0420773	11.8923	0.0407089	6.07792	0.038717	4.87186	0.0403541	3.87117
	0.0457283	12.9636	0.0440332	8.77915	0.0462523	5.02475	0.0426585	3.88239		0.0422195	12.0534	0.0408004	6.23521	0.0388481	4.87186	0.0404448	3.87117
	0.0458304	13.1342	0.0441314	8.62278	0.0463556	5.18355	0.0427538	3.88239		0.0423143	12.0534	0.040892	6.39249	0.0389355	5.01885	0.0405356	3.87117
	0.0459324	12.9636	0.0442295	8.62278	0.0464588	5.18355	0.0428966	3.88239		0.0424564	12.2146	0.0409836	6.39249	0.0390229	4.87186	0.0406264	3.87117
	0.0460345	12.9636	0.0443277	8.77915	0.0466137	5.18355	0.0429918	4.03994		0.0425038	12.2146	0.0410752	6.39249	0.0391103	4.87186	0.0407172	3.87117
	0.0461366	13.1342	0.0444259	8.77915	0.0467169	5.18355	0.043087	4.03994		0.0426459	12.0534	0.0412126	6.23521	0.0391977	5.01885	0.0408534	4.04544
	0.0462897	13.1342	0.0445732	8.92435	0.0468202	5.02475	0.0431823	3.88239		0.0427407	12.0534	0.0413041	6.23521	0.0393288	5.01885	0.0409442	4.04544
	0.0463918	13.1342	0.0446713	8.77915	0.046975	5.02475	0.0433251	4.03994		0.0428355	12.2146	0.0413957	6.54978	0.0394162	4.87186	0.041035	3.87117
	0.0464938	13.1342	0.0447695	8.62278	0.0470783	5.18355	0.0434203	4.19748		0.0429303	12.2146	0.0414873	6.54978	0.0395036	4.87186	0.0411257	3.87117
	0.0465959	13.1342	0.0448677	8.77915	0.0471815	5.18355	0.0435155	4.19748		0.0430724	12.0534	0.0416247	6.39249	0.039591	4.87186	0.0412619	4.04544
	0.046749	13.4631	0.045015	8.92435	0.0472847	5.02475	0.0436107	4.19748		0.0431672	12.2146	0.0417163	6.39249	0.0397221	5.16585	0.0413527	4.04544
	0.0468511	13.2925	0.0450641	8.92435	0.047388	5.02475	0.043706	4.03994		0.0432619	12.3643	0.0418079	6.39249	0.0398095	5.16585	0.0414435	4.20725
	0.0469531	13.2925	0.0452113	8.92435	0.0475428	5.18355	0.0438488	4.03994		0.0433567	12.3643	0.0418994	6.54978	0.0398969	5.01885	0.0415343	3.87117
	0.0470552	13.4631	0.0453095	8.77915	0.0476461	5.331	0.043944	4.19748		0.0434515	12.3643	0.041991	6.54978	0.0399843	4.87186	0.0416251	3.87117
	0.0472083	13.4631	0.0454077	8.92435	0.0477493	5.18355	0.0440392	4.19748		0.0435936	12.2146	0.0420826	6.39249	0.0400717	5.16585	0.0417612	4.20725
	0.0473104	13.4631	0.0455059	8.92435	0.0478526	5.18355	0.0441345	4.03994		0.0436884	12.3643	0.04222	6.54978	0.0402028	5.16585	0.041852	4.20725
	0.0474125	13.4631	0.0456531	8.92435	0.0480074	5.18355	0.0442773	4.19748		0.0437832	12.5255	0.0423116	6.70706	0.0402902	5.01885	0.0419428	4.04544
	0.0475145	13.4631	0.0457513	8.92435	0.0481107	5.331	0.0443725	4.03994		0.0438779	12.5255	0.0424032	6.70706	0.0403776	5.01885	0.042079	4.04544
	0.0476677	13.4631	0.0458495	8.77915	0.0482139	5.331	0.0444677	4.19748		0.0440201	12.3643	0.0424947	6.39249	0.040465	5.01885	0.0421698	4.04544
	0.0477697	13.6337	0.0459477	8.92435	0.0483172	5.18355	0.0445629	4.34377		0.0441149	12.3643	0.0425863	6.39249	0.0405961	5.16585	0.0422606	4.20725
	0.0478718	13.6337	0.0460458	8.92435	0.0484204	5.331	0.0446582	4.03994		0.0442096	12.5255	0.0427237	6.54978	0.0406834	5.16585	0.0423513	4.20725
	0.0479739	13.6337	0.0461931	9.08072	0.0485753	5.64859	0.044801	4.03994		0.0443044	12.5255	0.0428153	6.70706	0.0407708	5.01885	0.0424875	4.04544
	0.048127	13.6337	0.0462913	8.92435	0.0486785	5.48979	0.0448962	4.19748		0.0443992	12.6866	0.0429069	6.54978	0.0408582	5.16585	0.0425783	4.04544
	0.0482291	13.9748	0.0463895	8.92435	0.0487817	5.331	0.0449914	4.34377		0.0445413	12.5255	0.0429984	6.54978	0.0409893	5.01885	0.0426691	4.20725
	0.0483311	13.8043	0.0464877	9.08072	0.048885	5.331	0.0451343	4.19748		0.0446361	12.5255	0.0431358	6.54978	0.0410767	5.16585	0.0427599	4.38152
	0.0484332	13.8043	0.0466349	9.2371	0.0489882	5.331	0.0452295	4.03994		0.0447309	12.6866	0.0432274	6.70706	0.0411641	5.16585	0.0428507	4.20725
	0.0485353	13.8043	0.0467331	9.08072	0.0490915	5.48979	0.0453247	4.19748		0.0448256	12.6866	0.043319	6.70706	0.0412515	5.01885	0.0429868	4.04544
	0.0486884	13.8043	0.0468313	9.08072	0.0492463	5.48979	0.0454199	4.34377		0.0449678	12.5255	0.0434106	6.54978	0.0413826	5.01885	0.0430776	4.04544
	0.0487904	13.9748	0.0469295	9.39347	0.0493496	5.331	0.0455627	4.34377		0.0450625	12.5255	0.0435022	6.54978	0.04147	5.31284	0.0431684	4.20725
	0.0488925	13.9748	0.0470767	9.2371	0.0494528	5.331	0.045658	4.34377		0.0451573	12.6866	0.0436395	6.70706	0.0415574	5.31284	0.0432592	4.20725
	0.0489946	13.9748	0.0471749	9.08072	0.0495561	5.48979	0.0457532	4.34377		0.0452521	12.6866	0.0437311	6.70706	0.0416448	5.16585	0.0433954	4.20725
	0.0491477	13.9748	0.0472731	9.2371	0.0497109	5.48979	0.0458484	4.34377		0.0453469	13.009	0.0438227	6.70706	0.0417759	5.16585	0.0434862	4.04544
	0.0492498	14.1454	0.0473713	9.2371	0.0498142	5.64859	0.0459436	4.34377		0.045489	12.6866	0.0439143	6.54978	0.0418196	5.16585	0.0435769	4.20725
	0.0493518	14.1454	0.0475185	9.39347	0.0499174	5.48979	0.0460388	4.34377		0.0455838	12.6866	0.0440517	6.54978	0.0419507	5.31284	0.0436677	4.20725
	0.0494539	14.1454	0.0476167	9.39347	0.0500206	5.48979	0.0461817	4.34377		0.0456785	12.8478	0.0441432	6.85311	0.0420381	5.31284	0.0437585	4.20725
	0.049556	13.9748	0.0477149	9.39347	0.0501239	5.80739	0.0462769	4.19748		0.0457733	12.8478	0.0442348	6.85311	0.0421255	5.16585	0.0438947	4.20725
	0.0497091	13.9748	0.0478131	9.54984	0.0502788	5.64859	0.0463721	4.50132		0.0459155	12.8478	0.0443264	6.85311	0.0422129	5.16585	0.0439855	4.20725
	0.0498112	14.1454	0.0479603	9.39347	0.050382	5.48979	0.0464673	4.50132		0.0460102	12.8478	0.0444638	6.70706	0.042344	5.31284	0.0440763	4.38152
	0.0499132	14.3038	0.0480585	9.54984	0.0504852	5.64859	0.0465626	4.19748		0.046105	12.8478	0.0445554	6.70706	0.0424314	5.31284	0.044167	4.38152
	0.0500153	14.1454	0.0481567	9.2371	0.0505885	5.80739	0.0467054	4.34377		0.0461998	13.009	0.0446469	6.85311	0.0425188	5.16585	0.0443032	4.20725
	0.0501684	14.3038	0.0482549	9.39347	0.0507433	5.80739	0.0468006	4.50132		0.0462945	13.009	0.0447385	6.85311	0.0426062	5.16585	0.0443486	4.20725
	0.0502705	14.3038	0.0483531	9.39347	0.0508466	5.80739	0.0468958	4.34377		0.0463893	12.8478	0.0448759	6.85311	0.0426936	5.16585	0.0444848	4.38152
	0.0503726	14.3038	0.0485003	9.54984	0.0509498	5.64859	0.046991	4.34377		0.0465315	13.009	0.0449675	6.85311	0.0428247	5.45984	0.0445756	4.20725
	0.0504746	14.3038	0.0485985	9.54984	0.0510531	5.64859	0.0471339	4.50132		0.0466262	13.1701	0.0450591	7.0104	0.0429121	5.45984	0.0446664	4.38152
	0.0505767	14.4744	0.0486967	9.39347	0.0511563	5.80739	0.0472291	4.34377		0.0467684	13.1701	0.0451507	7.0104	0.0429995	5.31284	0.0447571	4.20725
	0.0507298	14.3038	0.0487949	9.54984	0.0513112	5.80739	0.0473243	4.50132		0.0468632	13.009	0.045288	7.0104	0.0430869	5.31284	0.0448933	4.20725
	0.0508319	14.4744	0.0489421	9.70621	0.0514144	5.64859	0.0474195	4.50132		0.0469579	13.1701	0.0453796	6.85311	0.043218	5.45984	0.0449841	4.38152
	0.050934	14.6449	0.0490403	9.54984	0.0515177	5.64859	0.0475148	4.34377		0.0470527	13.009	0.0454712	6.85311	0.0433054	5.45984	0.0450749	4.38152
	0.051036	14.4744	0.0491385	9.54984	0.0516209	5.80739	0.0476576	4.34377		0.0471948	13.1701	0.0455628	7.0104	0.0433928	5.31284	0.0451657	4.20725
	0.0511381	14.4744	0.0492367	9.54984	0.0517758	5.80739	0.0477528	4.65887		0.0472422	13.3198	0.0456544	7.0104	0.0434802	5.31284	0.0452565	4.20725
	0.0512402	14.8155	0.0493348	9.54984	0.051879	5.96618	0.047848	4.50132		0.0473844	13.1701	0.0457917	7.0104	0.0435676	5.31284	0.0453926	4.38152
	0.0513933	14.8155	0.0494821	9.70621	0.0519822	5.80739	0.0479432	4.50132		0.0474792	13.1701	0.0458833	6.85311	0.0436987	5.45984	0.0454834	4.38152
	0.0514954	14.6449	0.0495803	9.70621	0.0521371	5.64859	0.0480861	4.50132		0.0475739	13.3198	0.0459749	7.0104	0.0437861	5.45984	0.0455742	4.38152
	0.0515974	14.8155	0.0496785	9.70621	0.0522403	5.96618	0.0481813	4.34377		0.0476687	13.3198	0.0460665	7.0104	0.0438734	5.31284	0.045665	4.38152
	0.0516995	14.6449	0.0497766	9.54984	0.0523436	5.80739	0.0482765	4.65887		0.0478108	13.1701	0.0462039	7.16768	0.0439608	5.31284	0.0458012	4.20725
	0.0518526	14.9861	0.0499239	9.70621	0.0524468	5.64859	0.0483717	4.65887		0.0479056	13.1701	0.0462954	7.0104	0.0440919	5.45984	0.045892	4.38152
	0.0519547	14.9861	0.049973	9.85141	0.0525501	5.80739	0.048467	4.50132		0.0480004	13.3198	0.046387	7.0104	0.0441793	5.45984	0.0459828	4.38152
	0.0520568	14.8155	0.0501203	9.85141	0.0527049	5.80739	0.0486098	4.50132		0.0480951	13.481	0.0464786	7.16768	0.0442667	5.45984	0.0460735	4.38152
	0.0521588	14.8155	0.0502184	9.70621	0.0528082	5.96618	0.048705	4.65887		0.0481899	13.481	0.0465702	7.16768	0.0443541	5.45984	0.0461643	4.38152
	0.0523119	14.9861	0.0503166	9.70621	0.0529114	5.96618	0.0488002	4.81641		0.0483321	13.3198	0.0466618	7.0104	0.0444415	5.45984	0.0463005	4.38152
	0.052414	14.9861	0.0504148	9.85141	0.0530147	5.80739	0.0488954	4.65887		0.0484268	13.3198	0.0467992	7.0104	0.0445726	5.59633	0.0463913	4.55578
	0.0525161	14.9861	0.0505621	10.0078	0.0531695	5.80739	0.0490383	4.50132		0.0485216	13.6422	0.0468907	7.16768	0.04466	5.59633	0.0464821	4.55578
	0.0526181	14.9861	0.0506603	9.85141	0.0532728	5.96618	0.0491335	4.65887		0.0486164	13.6422	0.0469823	7.16768	0.0447474	5.45984	0.0466182	4.38152
	0.0527713	14.8155	0.0507584	9.85141	0.053376	5.96618	0.0492287	4.65887		0.0487585	13.481	0.0470739	7.16768	0.0448348	5.59633	0.046709	4.38152
	0.0528733	14.9861	0.0508566	10.0078	0.0534792	5.96618	0.0493239	4.65887		0.0488533	13.481	0.0471655	7.16768	0.0449659	5.59633	0.0467998	4.55578
	0.0529754	15.1567	0.0509548	10.0078	0.0535825	5.80739	0.0494192	4.50132		0.0489481	13.481	0.0473029	7.0104	0.0450533	5.59633	0.0468906	4.55578
	0.0530775	14.8155	0.0511021	10.0078	0.0537374	5.96618	0.049562	4.50132		0.0490428	13.6422	0.0473944	7.32496	0.0451407	5.59633	0.0470268	4.38152
	0.0532306	14.9861	0.0512002	9.85141	0.0538406	6.27243	0.0496572	4.65887		0.0491376	13.6422	0.047486	7.16768	0.0452281	5.45984	0.0471176	4.38152
	0.0533327	15.1567	0.0512984	9.85141	0.0539438	6.12498	0.0497524	4.81641		0.0492798	13.6422	0.0475776	7.16768	0.0453592	5.59633	0.0472084	4.38152
	0.0534347	15.1567	0.0513966	10.0078	0.0540471	5.96618	0.0498953	4.65887		0.0493745	13.6422	0.047715	7.16768	0.0454466	5.74333	0.0472991	4.55578
	0.0535368	15.3272	0.0515439	10.0078	0.0541503	6.12498	0.0499905	4.50132		0.0494693	13.8033	0.0478066	7.16768	0.045534	5.74333	0.0473899	4.73005
	0.0536389	15.1567	0.051642	10.0078	0.0542536	6.12498	0.0500857	4.65887		0.0495641	13.8033	0.0478982	7.32496	0.0456214	5.59633	0.0475261	4.38152
	0.053792	15.1567	0.0517402	10.0078	0.0544084	6.27243	0.0501809	4.65887		0.0497062	13.8033	0.0479897	7.32496	0.0457525	5.45984	0.0476169	4.38152
	0.053894	15.3272	0.0518384	10.0078	0.0545117	6.12498	0.0503237	4.65887		0.049801	13.6422	0.0480813	7.16768	0.0458399	5.74333	0.0477077	4.55578
	0.0539961	15.3272	0.0519857	10.1642	0.0546149	5.96618	0.050419	4.50132		0.0498958	13.6422	0.0482187	7.32496	0.0459273	5.74333	0.0477985	4.55578
	0.0540982	15.1567	0.0520838	10.1642	0.0547182	6.27243	0.0505142	4.50132		0.0499905	13.9645	0.0483103	7.32496	0.0460147	5.74333	0.0479346	4.55578
	0.0542513	15.3272	0.052182	10.0078	0.054873	6.27243	0.0506094	4.81641		0.0500853	14.1257	0.0484019	7.32496	0.0461458	5.59633	0.0480254	4.38152
	0.0543534	15.3272	0.0522802	10.1642	0.0549763	6.27243	0.0507046	4.81641		0.0502274	13.8033	0.0484935	7.16768	0.0461895	5.59633	0.0481162	4.55578
	0.0544554	15.4856	0.0524275	10.1642	0.0550795	6.12498	0.0507998	4.65887		0.0503222	13.8033	0.0486308	7.32496	0.0463206	5.74333	0.048207	4.73005
	0.0545575	15.6562	0.0525256	10.1642	0.0551827	6.12498	0.0509427	4.81641		0.050417	13.9645	0.0487224	7.32496	0.046408	5.74333	0.0482978	4.73005
	0.0546596	15.4856	0.0526238	10.1642	0.055286	6.43123	0.0510379	4.65887		0.0505118	13.9645	0.048814	7.48225	0.0464954	5.59633	0.048434	4.55578
	0.0548127	15.4856	0.052722	10.1642	0.0554408	6.43123	0.0511331	4.81641		0.0506539	13.9645	0.0489056	7.48225	0.0465828	5.59633	0.0485247	4.55578
	0.0549148	15.8268	0.0528693	10.1642	0.0555441	6.12498	0.0512283	4.97396		0.0507487	13.9645	0.049043	7.32496	0.0467139	5.74333	0.0486155	4.73005
	0.0550168	15.6562	0.0529675	10.3205	0.0556473	6.27243	0.0513236	4.65887		0.0508434	13.9645	0.0491345	7.32496	0.0468013	5.74333	0.0487063	4.73005
	0.0551189	15.6562	0.0530656	10.3205	0.0557506	6.12498	0.0514664	4.81641		0.0509382	14.1257	0.0492261	7.48225	0.0468887	5.74333	0.0488425	4.55578
	0.055272	15.8268	0.0531638	10.1642	0.0559054	6.27243	0.0515616	4.97396		0.0510804	14.1257	0.0493177	7.48225	0.0469761	5.74333	0.0488879	4.55578
	0.0553741	15.8268	0.053262	10.1642	0.0560087	6.43123	0.0516568	4.81641		0.0511277	13.9645	0.0494551	7.32496	0.0470634	5.74333	0.0490241	4.55578
	0.0554762	15.8268	0.0534093	10.3205	0.0561119	6.12498	0.051752	5.13151		0.0512699	13.9645	0.0495467	7.48225	0.0471945	5.89033	0.0491148	4.73005
	0.0555782	15.9973	0.0535074	10.4769	0.0562152	6.12498	0.0518949	4.81641		0.0513647	14.1257	0.0496382	7.32496	0.0472819	5.89033	0.0492056	4.73005
	0.0556803	15.8268	0.0536056	10.1642	0.0563184	6.43123	0.0519901	4.81641		0.0515068	14.2753	0.0497298	7.63953	0.0473693	5.74333	0.0492964	4.55578
	0.0558334	15.8268	0.0537038	10.3205	0.0564733	6.43123	0.0520853	4.97396		0.0516016	14.2753	0.0498672	7.63953	0.0474567	5.74333	0.0494326	4.55578
	0.0559355	15.9973	0.0538511	10.4769	0.0565765	6.12498	0.0521805	4.97396		0.0516964	14.2753	0.0499588	7.48225	0.0475878	5.89033	0.0495234	4.73005
	0.0560376	15.9973	0.0539492	10.4769	0.0566797	6.43123	0.0522758	4.97396		0.0517911	14.1257	0.0500504	7.48225	0.0476752	5.89033	0.0496142	4.73005
	0.0561396	15.9973	0.0540474	10.4769	0.056783	6.43123	0.0524186	4.81641		0.0519333	14.4365	0.050142	7.63953	0.0477626	5.89033	0.0497049	4.73005
	0.0562417	15.8268	0.0541456	10.4769	0.0569378	6.43123	0.0525138	4.97396		0.0519807	14.2753	0.0502335	7.63953	0.04785	5.74333	0.0497957	4.73005
	0.0563438	15.9973	0.0542438	10.4769	0.0570411	6.59002	0.052609	4.97396		0.0521228	14.2753	0.0503709	7.48225	0.0479374	5.89033	0.0499319	4.55578
	0.0564969	16.1679	0.054391	10.7896	0.0571443	6.43123	0.0527042	4.97396		0.0522176	14.2753	0.0504625	7.48225	0.0480685	5.89033	0.0500227	4.73005
	0.056599	16.1679	0.0544892	10.6333	0.0572992	6.43123	0.0528471	4.97396		0.0523124	14.2753	0.0505541	7.48225	0.0481559	5.89033	0.0501135	4.73005
	0.056701	15.9973	0.0545874	10.6333	0.0574024	6.59002	0.0529423	4.81641		0.0524071	14.4365	0.0506457	7.63953	0.0482433	5.74333	0.0502043	4.55578
	0.0568031	15.9973	0.0546856	10.6333	0.0575057	6.59002	0.0530375	4.81641		0.0525493	14.4365	0.050783	7.63953	0.0483307	5.89033	0.0503404	4.55578
	0.0569562	16.3385	0.0548329	10.4769	0.0576089	6.43123	0.0531327	4.97396		0.052644	14.2753	0.0508746	7.48225	0.0484618	5.89033	0.0504312	4.73005
	0.0570583	16.4969	0.0548819	10.7896	0.0577122	6.27243	0.053228	5.13151		0.0527388	14.4365	0.0509662	7.63953	0.0485492	5.89033	0.050522	4.90431
	0.0571604	16.1679	0.0550292	10.6333	0.057867	6.27243	0.0533708	4.81641		0.0528336	14.4365	0.0510578	7.78558	0.0486366	5.89033	0.0506128	4.90431
	0.0573135	16.1679	0.0551274	10.4769	0.0579703	6.59002	0.053466	4.81641		0.0529284	14.5977	0.0511494	7.63953	0.048724	5.89033	0.050749	4.73005
	0.0574155	16.3385	0.0552256	10.6333	0.0580735	6.59002	0.0535612	5.13151		0.0530705	14.4365	0.051241	7.63953	0.0488114	5.89033	0.0508398	4.73005
	0.0575176	16.4969	0.0553237	10.6333	0.0581767	6.43123	0.0536564	5.13151		0.0531653	14.4365	0.0513783	7.63953	0.0489425	6.03732	0.0509305	4.90431
	0.0576197	16.4969	0.055471	10.6333	0.0583316	6.43123	0.0537993	4.97396		0.05326	14.5977	0.0514699	7.48225	0.0490299	6.03732	0.0510213	4.90431
	0.0577218	16.3385	0.0555692	10.6333	0.0584349	6.74882	0.0538945	4.97396		0.0533548	14.5977	0.0515615	7.78558	0.0491173	5.89033	0.0511575	4.73005
	0.0578749	16.3385	0.0556674	10.6333	0.0585381	6.59002	0.0539897	5.13151		0.053497	14.7589	0.0516531	7.78558	0.0492047	5.89033	0.0512483	4.73005
	0.0579769	16.6675	0.0557655	10.6333	0.0586413	6.43123	0.0540849	5.2778		0.0535917	14.5977	0.0517447	7.63953	0.0493358	5.89033	0.0513391	4.90431
	0.058079	16.4969	0.0558637	10.7896	0.0587446	6.59002	0.0542278	5.13151		0.0536865	14.5977	0.051882	7.78558	0.0494232	6.03732	0.0514299	5.07858
	0.0581811	16.4969	0.056011	10.9348	0.0588994	6.59002	0.054323	5.13151		0.0537813	14.7589	0.0519736	7.78558	0.0495106	6.18432	0.051566	4.90431
	0.0583342	16.3385	0.0561092	10.7896	0.0590027	6.59002	0.0544182	4.97396		0.053876	14.7589	0.0520652	7.78558	0.049598	5.89033	0.0516568	4.73005
	0.0584363	16.4969	0.0562074	10.6333	0.0591059	6.90761	0.0545134	5.13151		0.0540182	14.7589	0.0521568	7.78558	0.0497291	5.89033	0.0517476	4.73005
	0.0585383	16.6675	0.0563055	10.7896	0.0592092	6.59002	0.0546563	5.13151		0.054113	14.5977	0.0522942	7.63953	0.0498165	6.18432	0.0518384	4.90431
	0.0586404	16.838	0.0564528	10.9348	0.0593124	6.59002	0.0547515	5.13151		0.0542077	14.7589	0.0523858	7.78558	0.0499039	6.03732	0.0519292	4.90431
	0.0587425	16.6675	0.056551	10.7896	0.0594157	6.90761	0.0548467	4.97396		0.0543025	14.92	0.0524773	7.94287	0.0499913	6.03732	0.0520654	4.90431
	0.0588956	16.6675	0.0566492	10.7896	0.0595705	6.90761	0.0549419	5.2778		0.0544447	14.92	0.0525689	7.94287	0.0501224	6.03732	0.0521562	4.90431
	0.0589977	16.838	0.0567473	10.7896	0.0596738	6.74882	0.0550847	5.2778		0.0545394	14.7589	0.0526605	7.78558	0.0502098	6.03732	0.0522469	4.90431
	0.0590997	17.0086	0.0568946	10.9348	0.059777	6.74882	0.05518	5.2778		0.0546342	14.7589	0.0527979	7.78558	0.0502972	6.18432	0.0523377	5.07858
	0.0592018	17.0086	0.0569928	11.0912	0.0598802	6.59002	0.0552752	5.13151		0.054729	15.0812	0.0528895	7.94287	0.0503845	6.18432	0.0524739	5.07858
	0.0593549	16.838	0.057091	10.7896	0.0600351	6.74882	0.0553704	5.13151		0.0548237	15.0812	0.052981	7.94287	0.0505156	6.03732	0.0525647	4.90431
	0.059457	16.838	0.0571891	10.9348	0.0601383	6.90761	0.0554656	5.13151		0.0549659	14.92	0.0530726	7.94287	0.0505593	6.03732	0.0526555	4.73005
	0.059559	17.0086	0.0573364	11.0912	0.0602416	6.74882	0.0555608	5.2778		0.0550607	14.92	0.05321	7.78558	0.0506904	6.18432	0.0527463	5.07858
	0.0596611	17.0086	0.0574346	11.0912	0.0603448	6.59002	0.0557037	5.13151		0.0551554	14.92	0.0533016	7.78558	0.0507778	6.18432	0.052837	5.07858
	0.0597632	16.838	0.0575328	11.2476	0.0604481	6.90761	0.0557989	5.13151		0.0552502	15.0812	0.0533932	7.94287	0.0508652	6.18432	0.0529732	4.90431
	0.0599163	17.0086	0.0576309	11.2476	0.0606029	6.90761	0.0558941	5.2778		0.0553923	15.0812	0.0534848	7.94287	0.0509526	6.03732	0.053064	4.90431
	0.0600184	17.1792	0.0577782	11.0912	0.0607062	6.90761	0.0559893	5.2778		0.0554871	15.0812	0.0536221	7.94287	0.0510837	6.03732	0.0531548	4.90431
	0.0601204	17.1792	0.0578764	11.0912	0.0608094	6.74882	0.0560846	5.2778		0.0555819	15.0812	0.0537137	7.94287	0.0511711	6.18432	0.0532456	5.07858
	0.0602225	17.3498	0.0579746	11.2476	0.0609127	6.74882	0.0562274	5.13151		0.0556766	15.2424	0.0538053	7.94287	0.0512585	6.18432	0.0533818	5.07858
	0.0603756	17.1792	0.0580727	11.0912	0.0610675	6.90761	0.0563226	5.13151		0.0558188	15.2424	0.0538969	8.10015	0.0513459	6.03732	0.0534271	4.90431
	0.0604777	17.0086	0.0581709	10.9348	0.0611708	6.90761	0.0564178	5.43535		0.0559136	15.2424	0.0540343	8.10015	0.0514333	6.03732	0.0535633	4.90431
	0.0605798	17.3498	0.0583182	11.2476	0.061274	6.74882	0.056513	5.43535		0.0560083	15.2424	0.0541258	7.94287	0.0515644	6.18432	0.0536541	5.07858
	0.0606818	17.3498	0.0584164	11.2476	0.0613772	6.74882	0.0566559	5.13151		0.0561031	15.2424	0.0542174	7.94287	0.0516518	6.18432	0.0537449	5.07858
	0.0607839	17.1792	0.0585146	11.0912	0.0614805	6.90761	0.0567511	5.2778		0.0562453	15.392	0.054309	8.10015	0.0517392	6.33131	0.0538357	4.90431
	0.060937	17.3498	0.0586127	11.0912	0.0616353	7.06641	0.0568463	5.13151		0.05634	15.392	0.0544464	8.10015	0.0518266	6.18432	0.0539719	4.90431
	0.0610391	17.3498	0.05876	11.2476	0.0617386	7.06641	0.0569415	5.2778		0.0564348	15.392	0.054538	8.10015	0.0519577	6.18432	0.0540626	5.07858
	0.0611412	17.5081	0.0588582	11.2476	0.0618418	6.90761	0.0570368	5.43535		0.0565296	15.2424	0.0546295	7.94287	0.0520451	6.33131	0.0541534	5.25284
	0.0612432	17.3498	0.0589564	11.404	0.0619967	6.90761	0.0571796	5.13151		0.0566717	15.392	0.0547211	8.10015	0.0521325	6.33131	0.0542442	5.25284
	0.0613453	17.1792	0.0590545	11.2476	0.0620999	7.21386	0.0572748	5.13151		0.0567191	15.392	0.0548127	8.25744	0.0522199	6.18432	0.054335	5.07858
	0.0614474	17.5081	0.0591527	11.2476	0.0622032	7.06641	0.05737	5.43535		0.0568613	15.5532	0.0549501	8.10015	0.0523073	6.18432	0.0544712	5.07858
	0.0616005	17.6787	0.0593	11.5603	0.0623064	7.06641	0.0574652	5.2778		0.056956	15.392	0.0550417	8.10015	0.0524384	6.18432	0.054562	5.25284
	0.0617026	17.5081	0.0593982	11.5603	0.0624613	7.06641	0.0576081	5.13151		0.0570508	15.392	0.0551333	8.10015	0.0525258	6.33131	0.0546527	5.25284
	0.0618046	17.5081	0.0594963	11.404	0.0625645	7.06641	0.0577033	5.2778		0.0571456	15.5532	0.0552248	8.25744	0.0526132	6.33131	0.0547435	5.07858
	0.0619067	17.5081	0.0595945	11.404	0.0626678	7.21386	0.0577985	5.13151		0.0572877	15.5532	0.0553622	8.25744	0.0527006	6.33131	0.0548797	5.07858
	0.0620598	17.5081	0.0597418	11.404	0.062771	7.21386	0.0578937	5.43535		0.0573825	15.392	0.0554538	8.10015	0.0528317	6.18432	0.0549705	5.07858
	0.0621619	17.6787	0.0597909	11.5603	0.0628743	7.06641	0.057989	5.43535		0.0574773	15.392	0.0555454	8.10015	0.0529191	6.33131	0.0550613	5.25284
	0.062264	17.6787	0.0599381	11.5603	0.0630291	7.06641	0.0581318	5.13151		0.057572	15.7144	0.055637	8.25744	0.0530065	6.33131	0.0551521	5.25284
	0.0624171	17.5081	0.0600363	11.5603	0.0631324	7.21386	0.058227	5.2778		0.0576668	15.7144	0.0557285	8.25744	0.0530939	6.33131	0.0552882	5.07858
	0.0625191	17.5081	0.0601345	11.404	0.0632356	7.21386	0.0583222	5.43535		0.0578089	15.7144	0.0558201	8.41472	0.0531813	6.33131	0.055379	5.07858
	0.0626212	17.8493	0.0602327	11.7167	0.0633388	7.06641	0.0584174	5.43535		0.0579037	15.5532	0.0559575	8.25744	0.0533124	6.47831	0.0554698	5.41466
	0.0627233	17.8493	0.06038	11.7167	0.0634937	7.06641	0.0585603	5.43535		0.0579985	15.7144	0.0560491	8.25744	0.0533998	6.33131	0.0555606	5.25284
	0.0628254	17.8493	0.0604781	11.5603	0.0635969	7.21386	0.0586555	5.2778		0.0580933	15.8756	0.0561407	8.25744	0.0534872	6.47831	0.0556968	5.25284
	0.0629785	17.6787	0.0605763	11.5603	0.0637002	7.37266	0.0587507	5.43535		0.0582354	15.8756	0.0562323	8.41472	0.0535745	6.33131	0.0557876	5.25284
	0.0630805	17.6787	0.0606745	11.5603	0.0638034	7.21386	0.0588459	5.59289		0.0583302	15.7144	0.0563238	8.25744	0.0537056	6.33131	0.0558783	5.25284
	0.0631826	17.8493	0.0607727	11.7167	0.0639067	7.21386	0.0589888	5.43535		0.0584249	15.7144	0.0564612	8.25744	0.053793	6.47831	0.0559691	5.41466
	0.0632847	17.8493	0.0609199	12.0183	0.0640615	7.21386	0.059084	5.43535		0.0585197	15.8756	0.0565528	8.41472	0.0538804	6.47831	0.0561053	5.41466
	0.0634378	17.8493	0.0610181	11.5603	0.0641648	7.21386	0.0591792	5.43535		0.0586145	15.8756	0.0566444	8.41472	0.0539678	6.33131	0.0561961	5.25284
	0.0635399	17.8493	0.0611163	11.7167	0.064268	7.37266	0.0592744	5.59289		0.0587566	15.8756	0.056736	8.41472	0.0540989	6.33131	0.0562869	5.25284
	0.0636419	18.0199	0.0612145	11.8619	0.0643713	7.06641	0.0594173	5.75044		0.0588514	15.8756	0.0568733	8.25744	0.0541863	6.47831	0.0563777	5.25284
	0.063744	18.1904	0.0613617	11.8619	0.0644745	7.06641	0.0595125	5.43535		0.0589462	15.8756	0.0569649	8.25744	0.0542737	6.6148	0.0564685	5.25284
	0.0638461	18.0199	0.0614599	11.8619	0.0645777	7.21386	0.0596077	5.59289		0.0590409	16.0367	0.0570565	8.41472	0.0543611	6.47831	0.0566046	5.41466
	0.0639992	18.0199	0.0615581	11.7167	0.0647326	7.37266	0.0597029	5.59289		0.0591831	16.0367	0.0571481	8.41472	0.0544922	6.33131	0.0566954	5.25284
	0.0641013	18.0199	0.0616563	11.7167	0.0648358	7.37266	0.0598457	5.59289		0.0592779	15.8756	0.0572397	8.41472	0.0545796	6.47831	0.0567862	5.25284
	0.0642033	18.1904	0.0618035	11.8619	0.0649391	7.21386	0.059941	5.75044		0.0593726	16.0367	0.057377	8.41472	0.054667	6.47831	0.056877	5.41466
	0.0643054	18.361	0.0619017	11.8619	0.0650423	7.21386	0.0600362	5.59289		0.0594674	16.0367	0.0574686	8.41472	0.0547544	6.47831	0.0570132	5.41466
	0.0644585	18.1904	0.0619999	11.7167	0.0651972	7.37266	0.0601314	5.43535		0.0595622	16.1979	0.0575602	8.57201	0.0548855	6.47831	0.0571039	5.25284
	0.0645606	18.1904	0.0620981	11.8619	0.0653004	7.53145	0.0602266	5.75044		0.0597043	16.1979	0.0576518	8.57201	0.0549292	6.47831	0.0571947	5.25284
	0.0646627	18.361	0.0622453	11.7167	0.0654037	7.21386	0.0603218	5.75044		0.0597991	16.0367	0.0577892	8.41472	0.0550603	6.47831	0.0572855	5.25284
	0.0647647	18.361	0.0623435	12.0183	0.0655069	7.21386	0.0604647	5.75044		0.0598939	16.0367	0.0578808	8.41472	0.0551477	6.6148	0.0573763	5.41466
	0.0648668	18.361	0.0624417	12.0183	0.0656102	7.37266	0.0605599	5.43535		0.0599886	16.1979	0.0579723	8.57201	0.0552351	6.6148	0.0575125	5.41466
	0.0650199	18.361	0.0625399	12.0183	0.065765	7.53145	0.0606551	5.59289		0.0601308	16.1979	0.0580639	8.57201	0.0553225	6.47831	0.0576033	5.41466
	0.065122	18.1904	0.0626872	11.8619	0.0658683	7.53145	0.0607503	5.75044		0.0602256	16.1979	0.0582013	8.57201	0.0554536	6.47831	0.0576941	5.41466
	0.065224	18.5194	0.0627853	12.0183	0.0659715	7.37266	0.0608456	5.59289		0.0603203	16.1979	0.0582929	8.41472	0.055541	6.6148	0.0577848	5.58893
	0.0653261	18.5194	0.0628835	12.0183	0.0660747	7.53145	0.0609884	5.43535		0.0604151	16.1979	0.0583845	8.41472	0.0556284	6.6148	0.057921	5.58893
	0.0654792	18.5194	0.0629817	12.0183	0.0662296	7.53145	0.0610836	5.43535		0.0605572	16.3476	0.0584761	8.57201	0.0557158	6.47831	0.0579664	5.41466
	0.0655813	18.5194	0.0630799	11.8619	0.0663329	7.37266	0.0611788	5.75044		0.060652	16.3476	0.0586134	8.71806	0.0558032	6.47831	0.0581026	5.41466
	0.0656834	18.5194	0.0632271	12.0183	0.0664361	7.37266	0.061274	5.75044		0.0607468	16.1979	0.058705	8.57201	0.0559343	6.47831	0.0581934	5.41466
	0.0657854	18.69	0.0633253	12.1746	0.0665393	7.37266	0.0614169	5.75044		0.0608415	16.3476	0.0587966	8.57201	0.0560217	6.7618	0.0582842	5.58893
	0.0658875	18.69	0.0634235	12.1746	0.0666426	7.37266	0.0615121	5.75044		0.0609837	16.3476	0.0588882	8.71806	0.0561091	6.7618	0.0583749	5.58893
	0.0660406	18.5194	0.0635217	12.1746	0.0667974	7.53145	0.0616073	5.59289		0.0610785	16.5087	0.0590256	8.71806	0.0561965	6.6148	0.0585111	5.41466
	0.0661427	18.69	0.0636689	12.1746	0.0669007	7.53145	0.0617025	5.90798		0.0611732	16.5087	0.0591171	8.71806	0.0563276	6.6148	0.0586019	5.41466
	0.0662448	18.69	0.0637671	12.331	0.0670039	7.53145	0.0617978	5.90798		0.061268	16.3476	0.0592087	8.57201	0.056415	6.7618	0.0586927	5.58893
	0.0663468	18.69	0.0638653	12.331	0.0671588	7.37266	0.0619406	5.75044		0.0614102	16.3476	0.0593003	8.57201	0.0565024	6.7618	0.0587835	5.58893
	0.0664489	18.69	0.0639635	12.1746	0.067262	7.53145	0.0620358	5.75044		0.0614575	16.5087	0.0593919	8.71806	0.0565898	6.6148	0.0588743	5.58893
	0.066551	18.5194	0.0640617	12.331	0.0673653	7.69025	0.062131	5.90798		0.0615997	16.5087	0.0595293	8.71806	0.0566772	6.6148	0.0590104	5.41466
	0.0667041	18.5194	0.0642089	12.331	0.0674685	7.53145	0.0622262	5.90798		0.0616945	16.5087	0.0596208	8.71806	0.0568082	6.6148	0.0591012	5.41466
	0.0668062	18.69	0.0643071	12.331	0.0676234	7.37266	0.0623691	6.06553		0.0617892	16.5087	0.0597124	8.71806	0.0568956	6.7618	0.059192	5.76319
	0.0669082	18.8605	0.0644053	12.4874	0.0677266	7.53145	0.0624643	5.75044		0.061884	16.6699	0.059804	8.71806	0.056983	6.7618	0.0592828	5.58893
	0.0670613	18.69	0.0645035	12.331	0.0678299	7.69025	0.0625595	5.90798		0.0620262	16.6699	0.0599414	8.71806	0.0570704	6.6148	0.059419	5.41466
	0.0671634	19.0311	0.0646507	12.1746	0.0679331	7.69025	0.0626547	5.90798		0.0621209	16.8311	0.060033	8.87534	0.0572015	6.7618	0.0595098	5.41466
	0.0672655	19.2017	0.0646998	12.4874	0.0680363	7.69025	0.06275	5.90798		0.0622157	16.5087	0.0601246	8.71806	0.0572889	6.7618	0.0596005	5.76319
	0.0673676	19.2017	0.0648471	12.4874	0.0681912	7.53145	0.0628928	5.90798		0.0623105	16.5087	0.0602161	8.71806	0.0573763	6.9088	0.0596913	5.76319
	0.0675207	18.8605	0.0649453	12.331	0.0682944	7.69025	0.062988	5.90798		0.0624052	16.6699	0.0603077	8.87534	0.0574637	6.7618	0.0598275	5.76319
	0.0676227	19.0311	0.0650434	12.4874	0.0683977	7.84904	0.0630832	5.90798		0.0625474	16.6699	0.0603993	8.87534	0.0575511	6.7618	0.0599183	5.58893
	0.0677248	19.0311	0.0651416	12.331	0.0685009	7.69025	0.0631784	6.06553		0.0626422	16.6699	0.0605367	8.87534	0.0576822	6.7618	0.0600091	5.58893
	0.0678269	19.2017	0.0652889	12.6438	0.0686558	7.53145	0.0633213	6.06553		0.0627369	16.8311	0.0606283	8.71806	0.0577696	6.9088	0.0600999	5.76319
	0.067929	19.2017	0.0653871	12.6438	0.068759	7.69025	0.0634165	5.90798		0.0628317	16.8311	0.0607198	8.87534	0.057857	6.9088	0.060236	5.76319
	0.0680821	19.2017	0.0654852	12.4874	0.0688623	7.69025	0.0635117	5.90798		0.0629738	16.8311	0.0608114	8.87534	0.0579444	6.7618	0.0603268	5.58893
	0.0681841	19.0311	0.0655834	12.4874	0.0689655	7.69025	0.0636069	6.06553		0.0630686	16.8311	0.060903	9.03262	0.0580755	6.7618	0.0604176	5.58893
	0.0682862	19.3723	0.0656816	12.4874	0.0690688	7.69025	0.0637498	6.06553		0.0631634	16.8311	0.0610404	8.87534	0.0581629	6.9088	0.0605084	5.93745
	0.0683883	19.3723	0.0658289	12.6438	0.0692236	7.69025	0.063845	5.75044		0.0632581	16.8311	0.061132	8.87534	0.0582503	6.9088	0.0606446	5.76319
	0.0685414	19.3723	0.0659271	12.4874	0.0693269	7.84904	0.0639402	5.90798		0.0633529	16.9923	0.0612236	9.03262	0.0583814	6.7618	0.0607354	5.76319
	0.0686435	19.2017	0.0660252	12.4874	0.0694301	7.84904	0.0640354	5.90798		0.0634951	16.9923	0.0613151	9.03262	0.0584688	6.7618	0.0608261	5.58893
	0.0687455	19.3723	0.0661234	12.4874	0.0695333	7.84904	0.0641783	6.06553		0.0635898	16.8311	0.0614525	8.87534	0.0585562	6.7618	0.0609169	5.58893
	0.0688476	19.5307	0.0662707	12.6438	0.0696366	7.69025	0.0642735	6.06553		0.0636846	16.9923	0.0615441	8.87534	0.0586436	6.9088	0.0610077	5.76319
	0.0689497	19.5307	0.0663689	12.789	0.0697398	7.69025	0.0643687	6.06553		0.0637794	16.9923	0.0616357	9.03262	0.058731	7.05579	0.0611439	5.76319
	0.0691028	19.5307	0.066467	12.6438	0.0698947	7.84904	0.0644639	5.90798		0.0639215	16.9923	0.0617273	9.03262	0.0588621	6.7618	0.0612347	5.76319
	0.0692049	19.5307	0.0665652	12.4874	0.0699979	8.00784	0.0646067	6.06553		0.0640163	17.1534	0.0618188	9.18991	0.0589495	6.9088	0.0613255	5.76319
	0.0693069	19.7012	0.0667125	12.789	0.0701012	7.84904	0.064702	6.06553		0.0641111	16.9923	0.0619562	8.87534	0.0590369	7.05579	0.0614163	5.76319
	0.069409	19.7012	0.0668107	12.789	0.0702044	7.84904	0.0647972	5.90798		0.0642058	16.9923	0.0620478	8.87534	0.0591243	7.05579	0.0615524	5.93745
	0.0695621	19.5307	0.0669088	12.6438	0.0703593	8.00784	0.0648924	5.90798		0.0643006	17.3031	0.0621394	9.18991	0.0592554	6.9088	0.0616432	5.93745
	0.0696642	19.5307	0.067007	12.789	0.0704625	7.84904	0.0649876	5.90798		0.0644428	17.1534	0.062231	9.03262	0.0592991	6.9088	0.061734	5.76319
	0.0697663	19.7012	0.0671543	12.789	0.0705658	8.00784	0.0650828	6.06553		0.0645375	17.1534	0.0623683	9.03262	0.0594302	6.9088	0.0618248	5.76319
	0.0698683	19.7012	0.0672525	12.789	0.070669	8.00784	0.0652257	6.06553		0.0646323	16.9923	0.0624599	9.03262	0.0595176	7.05579	0.0619156	5.93745
	0.0699704	19.8718	0.0673506	12.9453	0.0707722	7.84904	0.0653209	5.90798		0.0647271	17.3031	0.0625515	9.18991	0.059605	7.05579	0.0620517	5.93745
	0.0701235	19.7012	0.0674488	12.789	0.0709271	8.15529	0.0654161	5.90798		0.0648692	17.3031	0.0626431	9.18991	0.0596924	6.9088	0.0621425	5.76319
	0.0702256	19.7012	0.0675961	12.6438	0.0710304	8.15529	0.0655113	6.06553		0.064964	17.3031	0.0627805	9.18991	0.0598235	6.9088	0.0622333	5.76319
	0.0703277	19.8718	0.0676943	12.9453	0.0711336	8.00784	0.0656066	6.06553		0.0650588	17.1534	0.0628721	9.03262	0.0599109	6.9088	0.0623241	6.11172
	0.0704297	19.8718	0.0677925	12.9453	0.0712368	8.00784	0.0657494	5.90798		0.0651535	17.1534	0.0629636	9.03262	0.0599983	7.05579	0.0624603	5.93745
	0.0705828	19.8718	0.0678906	12.9453	0.0713917	8.00784	0.0658446	6.06553		0.0652957	17.4643	0.0630552	9.34719	0.0600856	7.20279	0.0625057	5.93745
	0.0706849	19.8718	0.0679888	12.789	0.0714949	8.15529	0.0659398	5.90798		0.0653904	17.4643	0.0631926	9.18991	0.060173	6.9088	0.0626419	5.76319
	0.070787	19.7012	0.0681361	12.789	0.0715982	8.15529	0.066035	6.21182		0.0654852	17.3031	0.0632842	9.03262	0.0603041	7.05579	0.0627326	5.76319
	0.070889	19.8718	0.0682343	12.9453	0.0717014	8.00784	0.0661779	6.21182		0.06558	17.3031	0.0633758	9.18991	0.0603915	7.20279	0.0628234	5.93745
	0.0709911	20.0424	0.0683324	13.1017	0.0718563	8.15529	0.0662731	5.90798		0.0657221	17.4643	0.0634674	9.18991	0.0604789	7.20279	0.0629142	6.11172
	0.0711442	19.8718	0.0684306	12.789	0.0719595	8.15529	0.0663683	6.06553		0.0658169	17.6254	0.0636047	9.34719	0.0605663	7.05579	0.0630504	5.93745
	0.0712463	19.8718	0.0685779	12.9453	0.0720628	8.00784	0.0664635	6.36937		0.0659117	17.7866	0.0636963	9.34719	0.0606974	7.05579	0.0631412	5.93745
	0.0713484	20.0424	0.0686761	13.1017	0.072166	8.00784	0.0665588	6.21182		0.0660064	17.4643	0.0637879	9.18991	0.0607848	7.05579	0.063232	5.93745
	0.0714504	20.0424	0.0687742	13.1017	0.0723209	8.00784	0.0667016	6.21182		0.0661486	17.4643	0.0638795	9.18991	0.0608722	7.20279	0.0633227	5.93745
	0.0715525	20.2129	0.0688724	13.2581	0.0724241	8.00784	0.0667968	6.21182		0.066196	17.6254	0.0639711	9.34719	0.0609596	7.20279	0.0634135	6.11172
	0.0716546	20.0424	0.0689706	13.1017	0.0725274	8.15529	0.066892	6.21182		0.0663381	17.6254	0.0641084	9.34719	0.061047	7.05579	0.0635497	5.93745
	0.0718077	20.0424	0.0691179	13.1017	0.0726306	8.15529	0.0669872	6.21182		0.0664329	17.6254	0.0642	9.18991	0.0611781	7.05579	0.0636405	5.93745
	0.0719098	20.3835	0.069216	13.2581	0.0727855	8.00784	0.0671301	6.21182		0.0665277	17.6254	0.0642916	9.18991	0.0612655	7.20279	0.0637313	6.11172
	0.0720118	20.2129	0.0693142	13.2581	0.0728887	8.00784	0.0672253	6.21182		0.0666224	17.6254	0.0643832	9.34719	0.0613529	7.20279	0.0638221	6.11172
	0.0721649	20.2129	0.0694124	13.1017	0.0729919	8.15529	0.0673205	6.21182		0.0667646	17.7866	0.0645206	9.34719	0.0614403	7.20279	0.0639582	5.93745
	0.072267	20.3835	0.0695597	13.2581	0.0730952	8.15529	0.0674157	6.21182		0.0668594	17.9478	0.0646121	9.34719	0.0615714	7.20279	0.064049	5.93745
	0.0723691	20.3835	0.0696088	13.2581	0.0731984	8.00784	0.067511	6.36937		0.0669541	17.6254	0.0647037	9.18991	0.0616588	7.05579	0.0641398	5.93745
	0.0724712	20.5541	0.069756	13.4145	0.0733533	8.15529	0.0676538	6.36937		0.0670489	17.7866	0.0647953	9.34719	0.0617462	7.34978	0.0642306	6.28598
	0.0726243	20.7125	0.0698542	13.4145	0.0734565	8.15529	0.067749	6.21182		0.0671437	17.9478	0.0648869	9.50448	0.0618336	7.34978	0.0643668	6.11172
	0.0727263	20.3835	0.0699524	13.2581	0.0735598	8.31409	0.0678442	6.21182		0.0672858	17.9478	0.0649785	9.50448	0.061921	7.20279	0.0644576	5.93745
	0.0728284	20.5541	0.0700506	13.4145	0.073663	8.15529	0.0679394	6.36937		0.0673806	17.7866	0.0651159	9.34719	0.0620521	7.34978	0.0645483	5.93745
	0.0729305	20.7125	0.0701978	13.4145	0.0738179	8.15529	0.0680823	6.36937		0.0674754	17.9478	0.0652074	9.34719	0.0621395	7.34978	0.0646391	6.11172
	0.0730326	20.7125	0.070296	13.4145	0.0739211	8.15529	0.0681775	6.36937		0.0675701	17.9478	0.065299	9.34719	0.0622269	7.34978	0.0647753	6.11172
	0.0731857	20.5541	0.0703942	13.4145	0.0740244	8.31409	0.0682727	6.36937		0.0677123	18.109	0.0653906	9.50448	0.0623143	7.20279	0.0648661	6.11172
	0.0732877	20.5541	0.0704924	13.2581	0.0741276	8.31409	0.0683679	6.52692		0.0678071	18.109	0.0654822	9.50448	0.0624454	7.20279	0.0649569	6.11172
	0.0733898	20.7125	0.0705905	13.4145	0.0742308	8.15529	0.0685108	6.36937		0.0679018	17.9478	0.0656196	9.50448	0.0625328	7.20279	0.0650477	6.11172
	0.0734919	20.8831	0.0707378	13.5708	0.0743857	8.15529	0.068606	6.52692		0.0679966	17.9478	0.0657111	9.50448	0.0626202	7.34978	0.0651838	6.11172
	0.073645	20.7125	0.070836	13.4145	0.074489	8.15529	0.0687012	6.36937		0.0680914	18.109	0.0658027	9.66176	0.0627513	7.34978	0.0652746	6.28598
	0.0737471	20.7125	0.0709342	13.4145	0.0745922	8.47288	0.0687964	6.21182		0.0682335	18.109	0.0658943	9.66176	0.0628387	7.34978	0.0653654	6.11172
	0.0738491	20.7125	0.0710323	13.4145	0.0746954	8.47288	0.0689392	6.21182		0.0683283	18.109	0.0660317	9.50448	0.0629261	7.20279	0.0654562	6.11172
	0.0739512	20.8831	0.0711796	13.4145	0.0747987	8.31409	0.0690345	6.36937		0.068423	18.109	0.0661233	9.50448	0.0630135	7.48628	0.065547	6.11172
	0.0740533	21.0536	0.0712778	13.5708	0.0749019	8.47288	0.0691297	6.21182		0.0685178	18.109	0.0662149	9.50448	0.0631009	7.34978	0.0656832	6.28598
	0.0742064	20.8831	0.071376	13.4145	0.0750568	8.63168	0.0692249	6.21182		0.06866	18.2586	0.0663064	9.66176	0.063232	7.34978	0.0657739	6.28598
	0.0743085	20.8831	0.0714742	13.4145	0.07516	8.63168	0.0693677	6.36937		0.0687547	18.2586	0.066398	9.66176	0.0633193	7.34978	0.0658647	6.11172
	0.0744105	20.8831	0.0716214	13.4145	0.0752633	8.63168	0.069463	6.52692		0.0688495	18.2586	0.0665354	9.50448	0.0634067	7.34978	0.0659555	6.11172
	0.0745126	21.0536	0.0717196	13.5708	0.0753665	8.47288	0.0695582	6.52692		0.0689443	18.2586	0.066627	9.66176	0.0634941	7.48628	0.0660917	6.28598
	0.0746657	21.2242	0.0718178	13.716	0.0755214	8.47288	0.0696534	6.36937		0.069039	18.4198	0.0667186	9.66176	0.0636252	7.48628	0.0661825	6.28598
	0.0747678	20.8831	0.071916	13.5708	0.0756246	8.47288	0.0697486	6.52692		0.0691812	18.4198	0.0668101	9.66176	0.0636689	7.34978	0.0662733	6.11172
	0.0748699	20.8831	0.0720632	13.5708	0.0757279	8.63168	0.0698438	6.52692		0.069276	18.2586	0.0669475	9.66176	0.0638	7.34978	0.066364	6.11172
	0.0749719	21.2242	0.0721614	13.8724	0.0758311	8.47288	0.0699867	6.52692		0.0693707	18.2586	0.0670391	9.66176	0.0638874	7.48628	0.0664548	6.28598
	0.075074	21.0536	0.0722596	13.716	0.0759343	8.47288	0.0700819	6.36937		0.0694655	18.2586	0.0671307	9.66176	0.0639748	7.63327	0.066591	6.4478
	0.0752271	20.8831	0.0723578	13.8724	0.0760892	8.63168	0.0701771	6.52692		0.0696077	18.581	0.0672223	9.80781	0.0640622	7.48628	0.0666818	6.4478
	0.0753292	21.0536	0.072505	13.5708	0.0761924	8.63168	0.0702723	6.52692		0.0697024	18.581	0.0673596	9.80781	0.0641933	7.34978	0.0667726	6.28598
	0.0754313	21.0536	0.0726032	13.5708	0.0762957	8.63168	0.0703675	6.52692		0.0697972	18.4198	0.0674512	9.66176	0.0642807	7.48628	0.0668634	6.28598
	0.0755333	21.2242	0.0727014	13.8724	0.0763989	8.63168	0.0705104	6.52692		0.069892	18.4198	0.0675428	9.66176	0.0643681	7.48628	0.0669995	6.28598
	0.0756864	21.2242	0.0727996	13.8724	0.0765538	8.63168	0.0706056	6.52692		0.0700341	18.581	0.0676344	9.80781	0.0644555	7.63327	0.0670449	6.28598
	0.0757885	21.2242	0.0728977	13.5708	0.076657	8.63168	0.0707008	6.36937		0.0701289	18.581	0.0677718	9.80781	0.0645429	7.48628	0.0671811	6.28598
	0.0758906	21.2242	0.073045	13.716	0.0767603	8.63168	0.070796	6.68446		0.0702237	18.581	0.0678634	9.9651	0.064674	7.48628	0.0672719	6.28598
	0.0759927	21.3948	0.0731432	14.0288	0.0768635	8.63168	0.0709389	6.68446		0.0703184	18.581	0.0679549	9.80781	0.0647614	7.63327	0.0673627	6.28598
	0.0760947	21.5654	0.0732414	13.8724	0.0770184	8.47288	0.0710341	6.52692		0.0704606	18.581	0.0680465	9.80781	0.0648488	7.63327	0.0674535	6.4478
	0.0762478	21.3948	0.0733396	13.8724	0.0771216	8.79048	0.0711293	6.52692		0.0705553	18.9033	0.0681839	9.9651	0.0649362	7.63327	0.0675897	6.4478
	0.0763499	21.3948	0.0734868	13.8724	0.0772249	8.79048	0.0712245	6.52692		0.0706501	18.7421	0.0682755	9.9651	0.0650673	7.48628	0.0676804	6.28598
	0.076452	21.3948	0.073585	13.716	0.0773281	8.79048	0.0713197	6.68446		0.0707449	18.581	0.0683671	9.80781	0.0651547	7.48628	0.0677712	6.28598
	0.076554	21.7237	0.0736832	13.8724	0.077483	8.63168	0.0714626	6.68446		0.070887	18.7421	0.0684586	9.80781	0.0652421	7.63327	0.067862	6.4478
	0.0766561	21.5654	0.0737814	14.0288	0.0775862	8.63168	0.0715578	6.52692		0.0709344	18.9033	0.0685502	9.9651	0.0653295	7.63327	0.0679528	6.4478
	0.0767582	21.5654	0.0738795	13.8724	0.0776894	8.79048	0.071653	6.52692		0.0710766	18.9033	0.0686876	9.9651	0.0654169	7.63327	0.068089	6.4478
	0.0769113	21.5654	0.0740268	14.0288	0.0777927	8.79048	0.0717482	6.68446		0.0711713	18.9033	0.0687792	9.9651	0.065548	7.48628	0.0681798	6.28598
	0.0770134	21.7237	0.074125	14.0288	0.0779476	8.63168	0.0718911	6.68446		0.0712661	18.7421	0.0688708	9.80781	0.0656354	7.78027	0.0682705	6.4478
	0.0771154	21.7237	0.0742232	14.1851	0.0780508	8.79048	0.0719863	6.52692		0.0713609	18.7421	0.0689624	9.80781	0.0657228	7.78027	0.0683613	6.4478
	0.0772686	21.7237	0.0743213	14.0288	0.078154	8.94927	0.0720815	6.52692		0.071503	18.9033	0.0690997	9.9651	0.0658102	7.63327	0.0684975	6.4478
	0.0773706	21.7237	0.0744686	14.0288	0.0782573	8.94927	0.0721767	6.52692		0.0715978	19.0645	0.0691913	10.1224	0.0659413	7.63327	0.0685883	6.28598
	0.0774727	21.7237	0.0745177	14.0288	0.0783605	8.94927	0.0722719	6.68446		0.0716926	18.9033	0.0692829	9.9651	0.0660287	7.63327	0.0686791	6.4478
	0.0775748	22.0649	0.074665	14.1851	0.0785154	8.79048	0.0724148	6.68446		0.0717873	18.9033	0.0693745	9.9651	0.0661161	7.78027	0.0687699	6.4478
	0.0777279	22.0649	0.0747631	14.1851	0.0786186	8.79048	0.07251	6.52692		0.0718821	19.0645	0.0694661	9.9651	0.0662035	7.78027	0.068906	6.62207
	0.0778299	21.7237	0.0748613	14.0288	0.0787219	8.94927	0.0726052	6.68446		0.0720243	19.0645	0.0695577	10.1224	0.0662909	7.63327	0.0689968	6.4478
	0.077932	21.8943	0.0749595	14.1851	0.0788251	8.94927	0.0727004	6.68446		0.072119	19.2141	0.069695	10.1224	0.066422	7.63327	0.0690876	6.4478
	0.0780341	22.0649	0.0751068	14.3415	0.07898	8.63168	0.0728433	6.68446		0.0722138	19.0645	0.0697866	9.9651	0.0665094	7.78027	0.0691784	6.4478
	0.0781362	22.0649	0.0752049	14.3415	0.0790832	8.79048	0.0729385	6.52692		0.0723086	19.0645	0.0698782	9.9651	0.0665967	7.78027	0.0693146	6.62207
	0.0782893	22.0649	0.0753031	14.3415	0.0791865	8.94927	0.0730337	6.52692		0.0724507	19.2141	0.0699698	10.1224	0.0667278	7.92727	0.0694054	6.62207
	0.0783913	21.8943	0.0754013	14.3415	0.0792897	8.79048	0.0731289	6.52692		0.0725455	19.2141	0.0700614	10.1224	0.0668152	7.63327	0.0694961	6.4478
	0.0784934	22.0649	0.0754995	14.1851	0.0793929	8.94927	0.0732718	6.84201		0.0726403	19.2141	0.0701987	10.1224	0.0669026	7.78027	0.0695869	6.4478
	0.0785955	22.0649	0.0756468	14.4979	0.0795478	8.79048	0.073367	6.68446		0.072735	19.2141	0.0702903	10.1224	0.06699	7.78027	0.0697231	6.62207
	0.0787486	22.0649	0.0757449	14.4979	0.079651	8.79048	0.0734622	6.68446		0.0728298	19.2141	0.0703819	10.1224	0.0671211	7.92727	0.0698139	6.62207
	0.0788507	22.0649	0.0758431	14.1851	0.0797543	8.94927	0.0735574	6.68446		0.0729719	19.3753	0.0704735	10.2797	0.0672085	7.78027	0.0699047	6.4478
	0.0789527	22.0649	0.0759413	14.3415	0.0798575	8.94927	0.0737002	6.68446		0.0730667	19.3753	0.0706109	10.2797	0.0672959	7.78027	0.0699955	6.4478
	0.0790548	22.2355	0.0760886	14.3415	0.0799608	8.79048	0.0737955	6.84201		0.0731615	19.2141	0.0707024	10.1224	0.0673833	7.78027	0.0700862	6.4478
	0.0791569	22.406	0.0761867	14.4979	0.080064	8.94927	0.0738907	6.68446		0.0732563	19.2141	0.070794	10.1224	0.0674707	7.92727	0.0702224	6.62207
	0.07931	22.2355	0.0762849	14.6431	0.0802189	8.94927	0.0739859	6.68446		0.0733984	19.3753	0.0708856	10.2797	0.0676018	7.92727	0.0703132	6.62207
	0.0794121	22.0649	0.0763831	14.3415	0.0803221	9.10807	0.0741287	6.84201		0.0734932	19.3753	0.0709772	10.2797	0.0676892	7.78027	0.070404	6.62207
	0.0795141	22.2355	0.0765304	14.3415	0.0804254	8.94927	0.074224	6.84201		0.0735879	19.3753	0.0711146	10.1224	0.0677766	7.78027	0.0704948	6.62207
	0.0796162	22.406	0.0766285	14.6431	0.0805286	8.94927	0.0743192	6.84201		0.0736827	19.3753	0.0712062	10.1224	0.067864	7.92727	0.070631	6.79633
	0.0797693	22.2355	0.0767267	14.4979	0.0806835	9.10807	0.0744144	6.84201		0.0737775	19.5365	0.0712977	10.1224	0.0679951	7.92727	0.0707217	6.62207
	0.0798714	22.2355	0.0768249	14.4979	0.0807867	9.10807	0.0745096	6.68446		0.0739196	19.5365	0.0713893	10.2797	0.0680388	7.92727	0.0708125	6.62207
	0.0799735	22.2355	0.0769722	14.4979	0.0808899	9.25552	0.0746048	6.99955		0.0740144	19.5365	0.0715267	10.2797	0.0681699	7.92727	0.0709033	6.62207
	0.0800755	22.406	0.0770703	14.4979	0.0809932	9.10807	0.0747477	6.99955		0.0741092	19.3753	0.0716183	10.1224	0.0682573	7.92727	0.0709941	6.4478
	0.0801776	22.406	0.0771685	14.6431	0.0810964	8.94927	0.0748429	6.99955		0.0742039	19.5365	0.0717099	10.2797	0.0683447	7.92727	0.0711303	6.79633
	0.0803307	22.406	0.0772667	14.6431	0.0812513	9.10807	0.0749381	6.84201		0.0743461	19.6977	0.0718014	10.437	0.0684321	7.92727	0.0712211	6.79633
	0.0804328	22.406	0.077414	14.4979	0.0813545	9.25552	0.0750333	6.84201		0.0744409	19.6977	0.0719388	10.437	0.0685632	7.92727	0.0713118	6.62207
	0.0805349	22.406	0.0775122	14.4979	0.0814578	9.25552	0.0751285	6.99955		0.0745356	19.5365	0.0720304	10.2797	0.0686506	7.92727	0.0714026	6.62207
	0.0806369	22.5766	0.0776103	14.6431	0.081561	9.10807	0.0752714	6.99955		0.0746304	19.5365	0.072122	10.2797	0.068738	8.07426	0.0715388	6.79633
	0.08079	22.9056	0.0777085	14.6431	0.0817159	9.10807	0.0753666	6.84201		0.0747726	19.6977	0.0722136	10.2797	0.0688254	8.07426	0.0715842	6.79633
	0.0808921	22.406	0.0778067	14.4979	0.0818191	9.25552	0.0754618	6.84201		0.0748673	19.6977	0.0723509	10.437	0.0689128	7.92727	0.0717204	6.62207
	0.0809942	22.5766	0.077954	14.4979	0.0819224	9.25552	0.075557	6.99955		0.0749621	19.8588	0.0724425	10.5942	0.0690439	7.92727	0.0718112	6.62207
	0.0810963	22.735	0.0780521	14.6431	0.0820256	9.10807	0.0756999	6.84201		0.0750569	19.6977	0.0725341	10.437	0.0691313	7.92727	0.071902	6.62207
	0.0811983	22.735	0.0781503	14.6431	0.0821805	9.10807	0.0757951	6.99955		0.075199	19.6977	0.0726257	10.437	0.0692187	8.07426	0.0719927	6.79633
	0.0813514	22.735	0.0782485	14.6431	0.0822837	9.25552	0.0758903	6.84201		0.0752938	20.02	0.0727631	10.5942	0.0693061	8.07426	0.0721289	6.9706
	0.0814535	22.735	0.0783958	14.7995	0.082387	9.25552	0.0759855	6.84201		0.0753886	20.02	0.0728547	10.5942	0.0694372	7.92727	0.0722197	6.62207
	0.0815556	22.735	0.0784939	14.6431	0.0824902	9.41432	0.0760807	7.14585		0.0754833	19.6977	0.0729462	10.437	0.0695246	7.92727	0.0723105	6.79633
	0.0816576	22.9056	0.0785921	14.7995	0.0826451	9.25552	0.0762236	7.14585		0.0756255	19.8588	0.0730378	10.437	0.069612	8.07426	0.0724013	6.79633
	0.0817597	22.9056	0.0786903	14.9558	0.0827483	9.25552	0.0763188	6.99955		0.0756729	19.8588	0.0731294	10.437	0.0696994	8.07426	0.0724921	6.79633
	0.0819128	22.9056	0.0787885	14.6431	0.0828515	9.41432	0.076414	6.99955		0.075815	20.02	0.0732668	10.5942	0.0697868	8.07426	0.0726282	6.9706
	0.0820149	22.9056	0.0789357	14.9558	0.0829548	9.41432	0.0765092	7.14585		0.0759098	20.02	0.0733584	10.5942	0.0699178	7.92727	0.072719	6.79633
	0.082117	22.9056	0.0790339	14.9558	0.0831096	9.25552	0.0766521	7.14585		0.0760045	19.8588	0.0734499	10.437	0.0700052	8.07426	0.0728098	6.79633
	0.082219	23.2467	0.0791321	14.9558	0.0832129	9.10807	0.0767473	6.99955		0.0760993	19.8588	0.0735415	10.437	0.0700926	8.07426	0.0729006	6.9706
	0.0823722	23.0761	0.0792303	15.1122	0.0833161	9.10807	0.0768425	6.84201		0.0762415	20.1812	0.0736789	10.5942	0.07018	8.22126	0.0730368	6.9706
	0.0824742	22.9056	0.0793775	14.9558	0.0834194	9.41432	0.0769377	6.99955		0.0763362	20.1812	0.0737705	10.7403	0.0703111	8.07426	0.0731276	6.79633
	0.0825763	23.0761	0.0794266	14.9558	0.0835226	9.41432	0.0770329	6.99955		0.076431	20.02	0.0738621	10.5942	0.0703985	8.07426	0.0732183	6.62207
	0.0826784	23.2467	0.0795739	15.1122	0.0836775	9.25552	0.0771758	6.99955		0.0765258	20.02	0.0739537	10.5942	0.0704859	8.22126	0.0733091	6.9706
	0.0828315	23.2467	0.0796721	14.9558	0.0837807	9.25552	0.077271	6.84201		0.0766205	20.02	0.0740452	10.437	0.0705733	8.22126	0.0734453	6.9706
	0.0829336	23.0761	0.0797703	14.9558	0.083884	9.57311	0.0773662	6.99955		0.0767627	20.1812	0.0741368	10.7403	0.0706607	8.22126	0.0735361	6.9706
	0.0830356	23.2467	0.0798684	14.9558	0.0839872	9.41432	0.0774614	7.14585		0.0768575	20.1812	0.0742742	10.7403	0.0707918	8.07426	0.0736269	6.79633
	0.0831377	23.2467	0.0800157	14.9558	0.0841421	9.25552	0.0776043	7.14585		0.0769522	20.1812	0.0743658	10.5942	0.0708792	8.07426	0.0737177	6.79633
	0.0832398	23.2467	0.0801139	15.1122	0.0842453	9.41432	0.0776995	7.30339		0.077047	20.1812	0.0744574	10.5942	0.0709666	8.22126	0.0738538	6.9706
	0.0833929	23.4173	0.0802121	15.1122	0.0843485	9.41432	0.0777947	6.99955		0.0771892	20.3308	0.074549	10.7403	0.0710977	8.35775	0.0739446	6.9706
	0.0834949	23.2467	0.0803102	14.9558	0.0844518	9.41432	0.0778899	6.99955		0.0772839	20.3308	0.0746405	10.7403	0.0711851	8.22126	0.0740354	6.9706
	0.083597	23.0761	0.0804084	14.9558	0.084555	9.57311	0.0780328	7.30339		0.0773787	20.3308	0.0747779	10.7403	0.0712725	8.22126	0.0741262	6.79633
	0.0836991	23.2467	0.0805557	15.2686	0.0847099	9.41432	0.078128	7.30339		0.0774735	20.3308	0.0748695	10.5942	0.0713599	8.22126	0.0742624	6.9706
	0.0838522	23.4173	0.0806539	15.1122	0.0848131	9.41432	0.0782232	6.99955		0.0775682	20.1812	0.0749611	10.5942	0.071491	8.35775	0.0743532	6.9706
	0.0839543	23.4173	0.080752	15.1122	0.0849164	9.57311	0.0783184	7.14585		0.0777104	20.492	0.0750527	10.7403	0.0715784	8.35775	0.0744439	6.9706
	0.0840563	23.4173	0.0808502	15.1122	0.0850196	9.57311	0.0784612	7.30339		0.0778052	20.3308	0.07519	10.7403	0.0716658	8.22126	0.0745347	6.79633
	0.0841584	23.4173	0.0809975	15.1122	0.0851229	9.41432	0.0785565	7.14585		0.0778999	20.3308	0.0752816	10.5942	0.0717532	8.22126	0.0746255	6.79633
	0.0842605	23.7463	0.0810957	15.2686	0.0852261	9.57311	0.0786517	7.30339		0.0779947	20.3308	0.0753732	10.7403	0.0718406	8.35775	0.0747617	7.14486
	0.0844136	23.7463	0.0811939	15.2686	0.085381	9.41432	0.0787469	7.14585		0.0781368	20.492	0.0754648	10.8976	0.0719717	8.35775	0.0748525	7.14486
	0.0845157	23.5879	0.0813411	15.1122	0.0854842	9.57311	0.0788897	6.99955		0.0782316	20.492	0.0755564	10.8976	0.0720591	8.22126	0.0749433	6.9706
	0.0846177	23.7463	0.0814393	15.1122	0.0855874	9.57311	0.078985	7.30339		0.0783264	20.492	0.0756937	10.8976	0.0721465	8.22126	0.075034	6.9706
	0.0847198	23.9168	0.0815375	15.4249	0.0856907	9.57311	0.0790802	7.30339		0.0784212	20.3308	0.0757853	10.7403	0.0722339	8.35775	0.0751702	6.9706
	0.0848729	23.7463	0.0816357	15.4249	0.0858456	9.41432	0.0791754	7.14585		0.0785159	20.492	0.0758769	10.7403	0.072365	8.35775	0.075261	7.14486
	0.084975	23.7463	0.0817338	15.4249	0.0859488	9.73191	0.0792706	7.30339		0.0786581	20.6532	0.0759685	10.8976	0.0724087	8.50475	0.0753518	7.14486
	0.0850771	23.7463	0.0818811	15.4249	0.086052	9.73191	0.0793658	7.14585		0.0787528	20.6532	0.0761059	10.8976	0.0725398	8.22126	0.0754426	6.9706
	0.0851791	23.7463	0.0819793	15.2686	0.0861553	9.57311	0.0795087	7.30339		0.0788476	20.6532	0.0761975	10.7403	0.0726272	8.22126	0.0755334	6.9706
	0.0852812	24.0874	0.0820775	15.5813	0.0862585	9.57311	0.0796039	7.30339		0.0789424	20.6532	0.076289	10.8976	0.0727146	8.50475	0.0756695	7.14486
	0.0854343	24.0874	0.0821756	15.5813	0.0864134	9.57311	0.0796991	7.14585		0.0790845	20.6532	0.0764264	11.0549	0.072802	8.50475	0.0757603	7.14486
	0.0855364	23.9168	0.0823229	15.4249	0.0865166	9.57311	0.0797943	7.14585		0.0791793	20.8144	0.076518	11.0549	0.0729331	8.22126	0.0758511	6.9706
	0.0856385	23.9168	0.0824211	15.2686	0.0866199	9.73191	0.0798895	7.30339		0.0792741	20.8144	0.0766096	11.0549	0.0730205	8.35775	0.0759419	6.9706
	0.0857405	24.258	0.0825193	15.5813	0.0867231	9.57311	0.0800324	7.14585		0.0793688	20.6532	0.0767012	10.8976	0.0731078	8.35775	0.0760781	6.9706
	0.0858936	24.258	0.0826174	15.5813	0.086878	9.57311	0.0801276	7.14585		0.079511	20.6532	0.0767927	10.8976	0.0731952	8.50475	0.0761235	7.14486
	0.0859957	24.0874	0.0827156	15.5813	0.0869812	9.57311	0.0802228	7.14585		0.0796058	20.8144	0.0769301	11.0549	0.0732826	8.50475	0.0762596	7.14486
	0.0860978	24.0874	0.0828629	15.4249	0.0870845	9.73191	0.080318	7.14585		0.0797005	20.9755	0.0770217	11.0549	0.0734137	8.35775	0.0763504	6.9706
	0.0861999	24.0874	0.0829611	15.5813	0.0871877	9.8907	0.0804609	7.30339		0.0797953	20.8144	0.0771133	10.8976	0.0735011	8.35775	0.0764412	6.9706
	0.0863019	24.258	0.0830593	15.5813	0.0873426	9.57311	0.0805561	7.30339		0.0799375	20.8144	0.0772049	10.8976	0.0735885	8.50475	0.076532	7.14486
	0.086455	24.4285	0.0831574	15.5813	0.0874458	9.73191	0.0806513	7.14585		0.0800322	20.9755	0.0773422	11.0549	0.0736759	8.50475	0.0766682	7.14486
	0.0865571	24.0874	0.0833047	15.5813	0.087549	9.8907	0.0807465	7.14585		0.080127	21.1367	0.0774338	11.0549	0.073807	8.35775	0.076759	7.14486
	0.0866592	24.258	0.0834029	15.5813	0.0876523	9.8907	0.0808417	7.30339		0.0802218	20.9755	0.0775254	11.0549	0.0738944	8.35775	0.0768497	7.14486
	0.0867613	24.258	0.0835011	15.5813	0.0878071	9.73191	0.0809846	7.30339		0.0803639	20.8144	0.077617	10.8976	0.0739818	8.50475	0.0769405	6.9706
	0.0868633	24.258	0.0835992	15.7265	0.0879104	9.8907	0.0810798	7.30339		0.0804113	20.8144	0.0777086	11.0549	0.0740692	8.50475	0.0770313	7.31913
	0.0870164	24.5991	0.0836974	15.7265	0.0880136	9.73191	0.081175	7.14585		0.0805534	21.1367	0.077846	11.2121	0.0741566	8.65174	0.0771675	7.31913
	0.0871185	24.258	0.0838447	15.7265	0.0881169	9.8907	0.0812702	7.14585		0.0806482	21.1367	0.0779375	11.2121	0.0742877	8.35775	0.0772583	7.14486
	0.0872206	24.258	0.0839429	15.7265	0.0882717	10.0495	0.0814131	7.46094		0.080743	20.9755	0.0780291	11.0549	0.0743751	8.50475	0.0773491	7.14486
	0.0873227	24.5991	0.084041	15.7265	0.088375	9.73191	0.0815083	7.30339		0.0808378	20.9755	0.0781207	11.0549	0.0744625	8.50475	0.0774399	7.31913
	0.0874758	24.5991	0.0841392	15.8829	0.0884782	9.8907	0.0816035	7.30339		0.0809799	21.2864	0.0782581	11.2121	0.0745499	8.65174	0.077576	7.31913
	0.0875778	24.258	0.0842865	15.7265	0.0885815	10.0495	0.0816987	7.46094		0.0810747	21.2864	0.0783497	11.2121	0.074681	8.50475	0.0776668	7.31913
	0.0876799	24.4285	0.0843356	15.7265	0.0886847	10.0495	0.0817939	7.46094		0.0811694	21.2864	0.0784412	11.2121	0.0747684	8.50475	0.0777576	7.14486
	0.087782	24.5991	0.0844828	15.8829	0.0888396	9.8907	0.0819368	7.46094		0.0812642	21.1367	0.0785328	11.0549	0.0748558	8.50475	0.0778484	7.14486
	0.0879351	24.5991	0.084581	15.8829	0.0889428	9.8907	0.082032	7.46094		0.081359	21.1367	0.0786244	11.0549	0.0749432	8.65174	0.0779846	7.31913
	0.0880372	24.5991	0.0846792	15.8829	0.089046	9.8907	0.0821272	7.30339		0.0815011	21.4475	0.078716	11.2121	0.0750306	8.65174	0.0780754	7.31913
	0.0881392	24.4285	0.0847774	15.7265	0.0891493	10.0495	0.0822224	7.46094		0.0815959	21.4475	0.0788534	11.3694	0.0751617	8.50475	0.0781661	7.14486
	0.0882413	24.4285	0.0849246	15.8829	0.0893041	10.0495	0.0823653	7.61849		0.0816907	21.2864	0.078945	11.0549	0.0752491	8.50475	0.0782569	7.14486
	0.0883434	24.5991	0.0850228	15.8829	0.0894074	10.0495	0.0824605	7.61849		0.0817854	21.2864	0.0790365	11.2121	0.0753365	8.65174	0.0783931	7.48094
	0.0884965	24.5991	0.085121	16.0393	0.0895106	9.8907	0.0825557	7.46094		0.0819276	21.4475	0.0791281	11.3694	0.0754676	8.79874	0.0784839	7.31913
	0.0885986	24.5991	0.0852192	16.0393	0.0896139	10.0495	0.0826509	7.46094		0.0820224	21.6087	0.0792197	11.3694	0.075555	8.50475	0.0785747	7.48094
	0.0887006	24.5991	0.0853174	15.8829	0.0897171	10.197	0.0827938	7.61849		0.0821171	21.6087	0.0793571	11.3694	0.0756424	8.65174	0.0786655	7.31913
	0.0888027	24.7575	0.0854646	16.1956	0.089872	9.8907	0.082889	7.61849		0.0822119	21.4475	0.0794487	11.2121	0.0757298	8.65174	0.0788016	7.14486
	0.0889558	24.9281	0.0855628	16.0393	0.0899752	9.8907	0.0829842	7.30339		0.0823067	21.4475	0.0795403	11.2121	0.0758609	8.79874	0.0788924	7.31913
	0.0890579	24.7575	0.085661	16.1956	0.0900785	10.0495	0.0830794	7.61849		0.0824488	21.6087	0.0796318	11.5267	0.0759483	8.79874	0.0789832	7.31913
	0.0891599	24.7575	0.0857592	16.0393	0.0901817	10.0495	0.0832222	7.46094		0.0825436	21.6087	0.0797692	11.3694	0.0760357	8.65174	0.079074	7.31913
	0.089262	24.9281	0.0859064	15.8829	0.0902849	10.0495	0.0833175	7.46094		0.0826384	21.6087	0.0798608	11.2121	0.0761231	8.65174	0.0791648	7.14486
	0.0893641	24.9281	0.0860046	16.1956	0.0903882	10.0495	0.0834127	7.61849		0.0827331	21.6087	0.0799524	11.2121	0.0762105	8.79874	0.079301	7.48094
	0.0895172	24.9281	0.0861028	16.1956	0.0905431	9.8907	0.0835079	7.46094		0.0828753	21.6087	0.080044	11.2121	0.0763415	8.79874	0.0793917	7.48094
	0.0896193	24.9281	0.0862501	16.0393	0.0906463	10.0495	0.0836507	7.46094		0.0829701	21.7699	0.0801355	11.5267	0.0764289	8.65174	0.0794825	7.48094
	0.0897213	24.9281	0.0863482	16.1956	0.0907495	10.197	0.083746	7.61849		0.0830648	21.7699	0.0802729	11.5267	0.0765163	8.65174	0.0795733	7.31913
	0.0898234	25.0987	0.0864464	16.0393	0.0908528	9.8907	0.0838412	7.61849		0.0831596	21.6087	0.0803645	11.3694	0.0766037	8.65174	0.0797095	7.31913
	0.0899765	25.0987	0.0865446	16.1956	0.0910076	10.0495	0.0839364	7.46094		0.0832544	21.6087	0.0804561	11.2121	0.0767348	8.79874	0.0798003	7.48094
	0.0900786	25.0987	0.0866428	16.352	0.0911109	10.0495	0.0840316	7.61849		0.0833965	21.9311	0.0805477	11.5267	0.0767785	8.79874	0.0798911	7.48094
	0.0901807	25.0987	0.08679	16.0393	0.0912141	10.197	0.0841268	7.46094		0.0834913	21.9311	0.080685	11.5267	0.0769096	8.65174	0.0799818	7.31913
	0.0902827	24.9281	0.0868882	16.0393	0.0913174	10.0495	0.0842697	7.61849		0.083586	21.7699	0.0807766	11.3694	0.076997	8.65174	0.0800726	7.31913
	0.0903848	25.2692	0.0869864	16.352	0.0914206	10.197	0.0843649	7.77603		0.0836808	21.9311	0.0808682	11.5267	0.0770844	8.94574	0.0802088	7.48094
	0.0905379	25.2692	0.0870846	16.352	0.0915755	10.197	0.0844601	7.61849		0.083823	21.9311	0.0810056	11.3694	0.0771718	8.79874	0.0802996	7.48094
	0.09064	24.9281	0.0872318	16.1956	0.0916787	10.197	0.0845553	7.61849		0.0839177	22.0922	0.0810972	11.6728	0.0773029	8.79874	0.0803904	7.48094
	0.0907421	25.0987	0.08733	16.1956	0.091782	10.3557	0.0846505	7.77603		0.0840125	22.0922	0.0811888	11.5267	0.0773903	8.79874	0.0804812	7.31913
	0.0908441	25.0987	0.0874282	16.1956	0.0918852	10.197	0.0847934	7.77603		0.0841547	21.9311	0.0812803	11.3694	0.0774777	8.79874	0.0806173	7.31913
	0.0909972	25.0987	0.0875264	16.352	0.0920401	10.3557	0.0848886	7.77603		0.0842494	21.9311	0.0813719	11.5267	0.0775651	8.94574	0.0806627	7.48094
	0.0910993	25.2692	0.0876246	16.1956	0.0921433	10.0495	0.0849838	7.46094		0.0843442	22.0922	0.0815093	11.6728	0.0776525	8.94574	0.0807989	7.48094
	0.0912014	25.2692	0.0877718	16.1956	0.0922465	10.197	0.085079	7.61849		0.084439	22.0922	0.0816009	11.6728	0.0777836	8.79874	0.0808897	7.31913
	0.0913035	25.2692	0.08787	16.352	0.0923498	10.3557	0.0852219	7.77603		0.0845337	22.0922	0.0816925	11.5267	0.077871	8.79874	0.0809805	7.31913
	0.0914055	25.2692	0.0879682	16.352	0.0925046	10.197	0.0853171	7.77603		0.0846759	22.0922	0.081784	11.5267	0.0779584	8.94574	0.0810713	7.48094
	0.0915586	25.4398	0.0880664	16.5084	0.0926079	10.0495	0.0854123	7.61849		0.0847707	22.0922	0.0819214	11.5267	0.0780458	8.94574	0.0812074	7.48094
	0.0916607	25.4398	0.0882136	16.5084	0.0927111	10.197	0.0855075	7.61849		0.0848654	22.2419	0.082013	11.6728	0.0781769	8.94574	0.0812982	7.48094
	0.0917628	25.2692	0.0883118	16.352	0.0928144	10.3557	0.0856027	7.61849		0.0849602	22.2419	0.0821046	11.83	0.0782643	8.79874	0.081389	7.48094
	0.0918649	25.4398	0.08841	16.5084	0.0929692	10.197	0.0857456	7.77603		0.0851023	22.0922	0.0821962	11.6728	0.0783517	8.79874	0.0814798	7.48094
	0.0919669	25.6104	0.0885082	16.5084	0.0930725	10.197	0.0858408	7.77603		0.0851497	22.2419	0.0822878	11.5267	0.0784391	8.94574	0.0815706	7.65521
	0.09212	25.4398	0.0886064	16.6536	0.0931757	10.197	0.085936	7.61849		0.0852919	22.4031	0.0824251	11.6728	0.0785265	8.94574	0.0817068	7.65521
	0.0922221	25.2692	0.0887536	16.6536	0.093279	10.3557	0.0860312	7.61849		0.0853867	22.2419	0.0825167	11.83	0.0786576	8.79874	0.0817975	7.48094
	0.0923242	25.2692	0.0888518	16.5084	0.0934338	10.3557	0.0861741	7.77603		0.0854814	22.4031	0.0826083	11.6728	0.078745	8.79874	0.0818883	7.48094
	0.0924263	25.6104	0.08895	16.6536	0.0935371	10.3557	0.0862693	7.93358		0.0855762	22.2419	0.0826999	11.6728	0.0788324	8.94574	0.0819791	7.48094
	0.0925794	25.781	0.0890482	16.6536	0.0936403	10.197	0.0863645	7.77603		0.0857183	22.2419	0.0828373	11.6728	0.0789198	9.09273	0.0821153	7.65521
	0.0926814	25.6104	0.0891954	16.6536	0.0937435	10.3557	0.0864597	7.61849		0.0858131	22.4031	0.0829288	11.83	0.0790509	9.09273	0.0822061	7.65521
	0.0927835	25.6104	0.0892445	16.5084	0.0938468	10.5145	0.0865549	7.77603		0.0859079	22.4031	0.0830204	11.83	0.0791383	8.94574	0.0822969	7.48094
	0.0928856	25.6104	0.0893918	16.6536	0.0940017	10.3557	0.0866978	7.93358		0.0860027	22.2419	0.083112	11.6728	0.0792257	8.94574	0.082433	7.48094
	0.0930387	25.6104	0.08949	16.6536	0.0941049	10.3557	0.086793	7.93358		0.0860974	22.2419	0.0832036	11.6728	0.0793131	9.09273	0.0825238	7.65521
	0.0931408	25.781	0.0895881	16.81	0.0942081	10.3557	0.0868882	7.77603		0.0862396	22.4031	0.0832952	11.83	0.0794442	9.09273	0.0826146	7.65521
	0.0932428	25.781	0.0896863	16.6536	0.0943114	10.3557	0.0869834	7.77603		0.0863343	22.4031	0.0834325	11.83	0.0795316	8.94574	0.0827054	7.48094
	0.0933449	25.6104	0.0898336	16.6536	0.0944662	10.5145	0.0871263	7.93358		0.0864291	22.5642	0.0835241	11.83	0.0796189	8.94574	0.0827962	7.65521
	0.093447	25.781	0.0899318	16.6536	0.0945695	10.5145	0.0872215	7.93358		0.0865239	22.4031	0.0836157	11.83	0.0797063	8.94574	0.0829324	7.65521
	0.0936001	25.781	0.0900299	16.81	0.0946727	10.3557	0.0873167	7.77603		0.086666	22.5642	0.0837073	11.83	0.0798374	9.22923	0.0830232	7.82947
	0.0937022	25.6104	0.0901281	16.81	0.094776	10.5145	0.0874595	7.77603		0.0867608	22.7254	0.0837989	11.83	0.0799248	9.09273	0.0831139	7.65521
	0.0938042	25.781	0.0902263	16.6536	0.0948792	10.5145	0.0875548	7.77603		0.0868556	22.5642	0.0839363	11.9873	0.0800122	9.09273	0.0832047	7.65521
	0.0939063	25.781	0.0903736	16.6536	0.0950341	10.5145	0.08765	7.93358		0.0869503	22.5642	0.0840278	11.83	0.0800996	9.09273	0.0833409	7.48094
	0.0940594	25.9393	0.0904717	16.81	0.0951373	10.5145	0.0877452	7.93358		0.0870451	22.5642	0.0841194	11.83	0.0802307	9.22923	0.0834317	7.65521
	0.0941615	25.9393	0.0905699	16.81	0.0952406	10.3557	0.0878404	7.77603		0.0871873	22.7254	0.084211	11.9873	0.0803181	9.22923	0.0835225	7.82947
	0.0942636	25.9393	0.0906681	16.6536	0.0953438	10.5145	0.0879832	7.77603		0.087282	22.7254	0.0843484	11.9873	0.0804055	9.09273	0.0836133	7.65521
	0.0943656	25.9393	0.0908154	16.81	0.095447	10.6733	0.0880785	8.09112		0.0873768	22.7254	0.08444	12.1446	0.0804929	9.09273	0.083704	7.48094
	0.0944677	26.1099	0.0909136	16.81	0.0955503	10.5145	0.0881737	8.09112		0.0874716	22.7254	0.0845316	11.83	0.0805803	9.09273	0.0838402	7.65521
	0.0946208	26.1099	0.0910117	16.9663	0.0957051	10.5145	0.0882689	7.77603		0.0876137	22.7254	0.0846231	11.83	0.0807114	9.22923	0.083931	7.82947
	0.0947229	25.9393	0.091159	16.9663	0.0958084	10.6733	0.0884117	7.93358		0.0877085	22.7254	0.0847147	11.9873	0.0807988	9.22923	0.0840218	7.82947
	0.0948249	25.9393	0.0912572	16.9663	0.0959116	10.5145	0.088507	7.77603		0.0878033	22.8866	0.0848521	12.1446	0.0808862	9.09273	0.0841126	7.65521
	0.094927	25.9393	0.0913554	16.9663	0.0960149	10.6733	0.0886022	7.93358		0.087898	22.7254	0.0849437	11.83	0.0809736	9.09273	0.0842488	7.65521
	0.0950801	26.1099	0.0914535	16.9663	0.0961697	10.5145	0.0886974	8.09112		0.0879928	22.7254	0.0850353	11.9873	0.0811047	9.22923	0.0843395	7.82947
	0.0951822	26.2805	0.0915517	17.1227	0.096273	10.5145	0.0887926	7.93358		0.088135	22.8866	0.0851268	12.1446	0.0811484	9.37622	0.0844303	7.82947
	0.0952843	26.2805	0.091699	16.9663	0.0963762	10.8321	0.0888878	7.93358		0.0882297	22.8866	0.0852642	12.1446	0.0812795	9.09273	0.0845211	7.82947
	0.0953863	26.1099	0.0917972	16.81	0.0964795	10.8321	0.0890307	8.23742		0.0883245	22.8866	0.0853558	12.1446	0.0813669	9.22923	0.0846119	7.65521
	0.0954884	26.4511	0.0918953	17.1227	0.0965827	10.6733	0.0891259	8.09112		0.0884193	22.8866	0.0854474	11.9873	0.0814543	9.22923	0.0847481	7.65521
	0.0956415	26.2805	0.0919935	17.2791	0.0967376	10.8321	0.0892211	8.09112		0.0885614	22.8866	0.0855848	11.9873	0.0815417	9.37622	0.0848389	8.00374
	0.0957436	26.1099	0.0921408	17.1227	0.0968408	10.8321	0.0893163	7.93358		0.0886562	22.8866	0.0856763	12.1446	0.0816728	9.37622	0.0849296	7.82947
	0.0958457	26.2805	0.092239	17.1227	0.096944	10.8321	0.0894115	7.93358		0.0887509	23.0478	0.0857679	12.1446	0.0817602	9.22923	0.0850204	7.65521
	0.0959477	26.1099	0.0923371	17.1227	0.0970473	10.8321	0.0895544	8.23742		0.0888931	22.8866	0.0858595	11.9873	0.0818476	9.22923	0.0851566	7.65521
	0.0961008	26.4511	0.0924353	17.1227	0.0972021	10.6733	0.0896496	8.23742		0.0889879	22.8866	0.0859511	12.1446	0.081935	9.37622	0.085202	7.82947
	0.0962029	26.4511	0.0925335	17.4354	0.0973054	10.6733	0.0897448	8.09112		0.0890826	23.0478	0.0860885	12.1446	0.0820224	9.37622	0.0853382	7.82947
	0.096305	26.2805	0.0926808	17.1227	0.0974086	10.8321	0.08984	8.09112		0.0891774	23.1974	0.0861801	12.3019	0.0821535	9.22923	0.085429	8.00374
	0.0964071	26.2805	0.0927789	17.1227	0.0975119	10.8321	0.0899829	8.23742		0.0892722	23.1974	0.0862716	12.1446	0.0822409	9.22923	0.0855197	7.82947
	0.0965091	26.4511	0.0928771	17.2791	0.0976667	10.8321	0.0900781	8.23742		0.0894143	23.0478	0.0863632	12.1446	0.0823283	9.22923	0.0856105	7.82947
	0.0966622	26.4511	0.0929753	17.2791	0.09777	10.6733	0.0901733	8.23742		0.0895091	23.0478	0.0865006	12.1446	0.0824157	9.37622	0.0857467	8.00374
	0.0967643	26.4511	0.0931226	17.2791	0.0978732	10.8321	0.0902685	7.93358		0.0896039	23.1974	0.0865922	12.3019	0.0825468	9.37622	0.0858375	8.00374
	0.0968664	26.4511	0.0932208	17.2791	0.0979765	10.9909	0.0903637	8.09112		0.0896986	23.1974	0.0866838	12.3019	0.0826342	9.22923	0.0859283	7.82947
	0.0969685	26.4511	0.0933189	17.2791	0.0981313	10.8321	0.0905066	8.23742		0.0898408	23.0478	0.0867753	12.1446	0.0827216	9.22923	0.0860191	7.65521
	0.0970705	26.6216	0.0934171	17.4354	0.0982346	10.6733	0.0906018	8.09112		0.0898882	23.0478	0.0868669	12.3019	0.0828089	9.37622	0.0861099	7.82947
	0.0972236	26.6216	0.0935153	17.4354	0.0983378	10.8321	0.090697	8.09112		0.0900303	23.1974	0.0870043	12.1446	0.0828963	9.37622	0.086246	8.00374
	0.0973257	26.4511	0.0936626	17.4354	0.098441	10.9909	0.0907922	8.09112		0.0901251	23.3586	0.0870959	12.4592	0.0830274	9.37622	0.0863368	8.00374
	0.0974788	26.6216	0.0937607	17.2791	0.0985959	10.9909	0.0909351	8.23742		0.0902199	23.1974	0.0871875	12.3019	0.0831148	9.37622	0.0864276	7.82947
	0.0975299	26.7922	0.0938589	17.4354	0.0986992	10.6733	0.0910303	8.23742		0.0903146	23.1974	0.0872791	12.3019	0.0832022	9.37622	0.0865184	7.82947
	0.097683	26.7922	0.0939571	17.4354	0.0988024	10.6733	0.0911255	8.23742		0.0904568	23.1974	0.0874164	12.3019	0.0832896	9.52322	0.0866546	8.00374
	0.097785	26.9506	0.0941044	17.5806	0.0989056	10.8321	0.0912207	8.09112		0.0905516	23.3586	0.087508	12.3019	0.0834207	9.52322	0.0867453	8.00374
	0.0978871	26.6216	0.0941535	17.2791	0.0990089	10.8321	0.0913159	8.09112		0.0906463	23.1974	0.0875996	12.4592	0.0835081	9.37622	0.0868361	7.82947
	0.0979892	26.7922	0.0943007	17.2791	0.0991637	10.8321	0.0914588	8.23742		0.0907411	23.1974	0.0876912	12.3019	0.0835955	9.37622	0.0869723	7.82947
	0.0981423	26.9506	0.0943989	17.5806	0.099267	10.9909	0.091554	8.23742		0.0908359	23.1974	0.0877828	12.3019	0.0836829	9.52322	0.0870631	7.82947
	0.0982444	26.9506	0.0944971	17.5806	0.0993702	10.8321	0.0916492	8.09112		0.090978	23.3586	0.0878743	12.3019	0.083814	9.52322	0.0871539	8.178
	0.0983464	26.9506	0.0945953	17.5806	0.0994735	11.1384	0.0917444	8.09112		0.0910728	23.3586	0.0880117	12.4592	0.0839014	9.52322	0.0872447	8.00374
	0.0984485	26.9506	0.0947425	17.5806	0.0996283	10.9909	0.0918873	8.23742		0.0911676	23.5198	0.0881033	12.4592	0.0839888	9.37622	0.0873355	8.00374
	0.0985506	26.9506	0.0948407	17.4354	0.0997316	10.9909	0.0919825	8.39496		0.0912623	23.3586	0.0881949	12.4592	0.0840762	9.52322	0.0874716	7.82947
	0.0987037	27.1212	0.0949389	17.737	0.0998348	10.8321	0.0920777	8.23742		0.0914045	23.3586	0.0882865	12.3019	0.0842073	9.67021	0.0875624	8.178
	0.0988058	27.1212	0.0950371	17.737	0.0999381	10.8321	0.0922205	8.23742		0.0914992	23.5198	0.0883781	12.4592	0.0842947	9.67021	0.0876532	8.178
	0.0989078	26.9506	0.0951352	17.5806	0.100041	11.1384	0.0923157	8.23742		0.091594	23.5198	0.0885154	12.6052	0.0843821	9.52322	0.087744	8.00374
	0.0990099	27.1212	0.0952825	17.737	0.100196	11.1384	0.092411	8.39496		0.0916888	23.5198	0.088607	12.4592	0.0844695	9.37622	0.0878802	8.00374
	0.099163	27.2917	0.0953807	17.8934	0.100299	10.9909	0.0925062	8.39496		0.0917835	23.5198	0.0886986	12.4592	0.0846006	9.67021	0.0879709	8.00374
	0.0992651	27.2917	0.0954789	17.8934	0.100403	10.9909	0.0926014	8.39496		0.0919257	23.5198	0.0887902	12.4592	0.084688	9.67021	0.0880617	8.178
	0.0993672	27.2917	0.0956261	17.8934	0.100506	11.2972	0.0927442	8.39496		0.0920205	23.6809	0.0889276	12.6052	0.0847754	9.67021	0.0881525	8.178
	0.0994692	27.2917	0.0957243	17.737	0.100609	11.2972	0.0928395	8.55251		0.0921152	23.6809	0.0890191	12.6052	0.0848628	9.52322	0.0882433	8.00374
	0.0995713	27.2917	0.0958225	17.737	0.100712	10.9909	0.0929347	8.39496		0.09221	23.6809	0.0891107	12.4592	0.0849502	9.52322	0.0883795	8.00374
	0.0997244	27.4623	0.0959207	18.0498	0.100867	10.9909	0.0930299	8.39496		0.0923522	23.5198	0.0892023	12.4592	0.0850813	9.67021	0.0884703	8.178
	0.0998265	27.4623	0.0960679	17.8934	0.10097	10.9909	0.0931727	8.39496		0.0924469	23.6809	0.0892939	12.7625	0.0851687	9.67021	0.0885611	8.178
	0.0999286	27.2917	0.0961661	17.8934	0.101074	11.1384	0.0932679	8.23742		0.0925417	23.8421	0.0894313	12.6052	0.0852561	9.67021	0.0886518	8.00374
	0.100031	27.2917	0.0962643	17.737	0.101177	11.1384	0.0933632	8.39496		0.0926365	23.6809	0.0895229	12.4592	0.0853435	9.52322	0.088788	8.00374
	0.100184	27.6329	0.0963625	17.8934	0.101332	10.9909	0.0934584	8.39496		0.0927312	23.8421	0.0896144	12.4592	0.0854746	9.67021	0.0888788	8.00374
	0.100286	27.4623	0.0964607	18.0498	0.101435	10.9909	0.0935536	8.23742		0.0928734	23.6809	0.0897518	12.4592	0.0855183	9.67021	0.0889696	8.35227
	0.100388	27.2917	0.0966079	17.8934	0.101538	11.1384	0.0936488	8.23742		0.0929682	23.8421	0.0898434	12.6052	0.0856494	9.81721	0.0890604	8.178
	0.10049	27.2917	0.0967061	17.8934	0.101642	11.2972	0.0937917	8.39496		0.0930629	23.8421	0.089935	12.6052	0.0857368	9.52322	0.0891512	8.178
	0.100592	27.4623	0.0968043	17.8934	0.101745	11.2972	0.0938869	8.55251		0.0931577	23.8421	0.0900266	12.6052	0.0858242	9.67021	0.0892873	8.178
	0.100745	27.6329	0.0969025	18.0498	0.1019	11.1384	0.0939821	8.55251		0.0932998	23.8421	0.0901639	12.6052	0.0859116	9.81721	0.0893781	8.35227
	0.100847	27.6329	0.0970497	18.0498	0.102003	11.1384	0.0940773	8.23742		0.0933946	24.0033	0.0902555	12.7625	0.0860426	9.81721	0.0894689	8.178
	0.100949	27.6329	0.0971479	17.8934	0.102106	11.2972	0.0941725	8.39496		0.0934894	24.0033	0.0903471	12.7625	0.08613	9.67021	0.0895597	8.178
	0.101051	27.6329	0.0972461	17.8934	0.102209	11.2972	0.0943154	8.39496		0.0936315	24.0033	0.0904387	12.6052	0.0862174	9.67021	0.0896959	8.00374
	0.101204	27.9619	0.0973443	18.0498	0.102364	11.1384	0.0944106	8.55251		0.0937263	23.8421	0.0905303	12.6052	0.0863048	9.67021	0.0897413	8.178
	0.101307	27.8035	0.0974424	18.0498	0.102467	11.1384	0.0945058	8.39496		0.0938211	24.0033	0.0906676	12.6052	0.0863922	9.81721	0.0898774	8.35227
	0.101409	27.6329	0.0975897	18.2061	0.102571	11.2972	0.094601	8.39496		0.0939158	24.1529	0.0907592	12.7625	0.0865233	9.81721	0.0899682	8.35227
	0.101511	27.8035	0.0976879	17.8934	0.102674	11.2972	0.0947439	8.39496		0.0940106	24.1529	0.0908508	12.7625	0.0866107	9.81721	0.090059	8.178
	0.101613	27.6329	0.0977861	18.0498	0.102829	11.2972	0.0948391	8.55251		0.0941528	24.0033	0.0909424	12.7625	0.0866981	9.81721	0.0901498	8.178
	0.101766	27.9619	0.0978842	18.2061	0.102932	11.1384	0.0949343	8.55251		0.0942475	24.0033	0.0910798	12.7625	0.0867855	9.81721	0.090286	8.35227
	0.101868	27.9619	0.0980315	18.2061	0.103035	11.1384	0.0950295	8.39496		0.0943423	24.3141	0.0911714	12.9198	0.0869166	9.81721	0.0903768	8.35227
	0.10197	27.6329	0.0981297	18.3625	0.103139	11.2972	0.0951247	8.39496		0.0944371	24.3141	0.0912629	12.9198	0.087004	9.96421	0.0904675	8.35227
	0.102072	27.8035	0.0982279	18.2061	0.103293	11.2972	0.0952676	8.55251		0.0945792	24.1529	0.0913545	12.9198	0.0870914	9.67021	0.0905583	8.178
	0.102174	28.1324	0.0983261	18.2061	0.103397	11.2972	0.0953628	8.55251		0.0946266	24.1529	0.0914461	12.7625	0.0871788	9.81721	0.0906491	8.178
	0.102327	27.9619	0.0984242	18.3625	0.1035	11.2972	0.095458	8.55251		0.0947688	24.1529	0.0915835	12.7625	0.0872662	9.96421	0.0907853	8.35227
	0.102429	27.9619	0.0985715	18.6641	0.103603	11.456	0.0955532	8.39496		0.0948635	24.3141	0.0916751	12.9198	0.0873973	9.96421	0.0908761	8.35227
	0.102582	27.9619	0.0986697	18.3625	0.103758	11.456	0.0956961	8.39496		0.0949583	24.3141	0.0917666	12.9198	0.0874847	9.81721	0.0909669	8.178
	0.102633	27.9619	0.0987679	18.2061	0.103861	11.456	0.0957913	8.55251		0.0950531	24.1529	0.0918582	12.9198	0.0875721	9.81721	0.0910576	8.178
	0.102787	28.303	0.098866	18.3625	0.103964	11.2972	0.0958865	8.55251		0.0951952	24.3141	0.0919956	12.7625	0.0876595	9.96421	0.0911938	8.35227
	0.102889	28.303	0.0990133	18.5077	0.104068	11.456	0.0959817	8.55251		0.09529	24.4753	0.0920872	12.9198	0.0877906	9.96421	0.0912846	8.51409
	0.102991	28.1324	0.0990624	18.3625	0.104171	11.456	0.0960769	8.39496		0.0953848	24.4753	0.0921788	13.0771	0.087878	9.96421	0.0913754	8.51409
	0.103093	28.1324	0.0992097	18.2061	0.104326	11.6148	0.0962198	8.55251		0.0954795	24.4753	0.0922704	13.0771	0.0879654	9.81721	0.0915116	8.35227
	0.103246	28.4736	0.0993078	18.3625	0.104429	11.456	0.096315	8.71006		0.0955743	24.3141	0.0923619	12.9198	0.0880528	9.81721	0.0916024	8.178
	0.103348	28.303	0.099406	18.5077	0.104532	11.2972	0.0964102	8.55251		0.0957165	24.4753	0.0924535	12.9198	0.0881839	9.96421	0.0916931	8.35227
	0.10345	28.303	0.0995042	18.3625	0.104636	11.6148	0.0965054	8.55251		0.0958112	24.4753	0.0925909	13.0771	0.0882713	10.1007	0.0917839	8.51409
	0.103552	28.303	0.0996515	18.3625	0.10479	11.6148	0.0966483	8.71006		0.095906	24.6365	0.0926825	13.0771	0.0883587	9.96421	0.0918747	8.35227
	0.103654	28.1324	0.0997496	18.5077	0.104894	11.6148	0.0967435	8.71006		0.0960008	24.4753	0.0927741	12.9198	0.0884461	9.96421	0.0920109	8.35227
	0.103807	28.4736	0.0998478	18.6641	0.104997	11.456	0.0968387	8.71006		0.0961429	24.4753	0.0928656	12.9198	0.0885772	10.1007	0.0921017	8.35227
	0.103909	28.4736	0.099946	18.6641	0.1051	11.456	0.0969815	8.71006		0.0962377	24.6365	0.0929572	13.0771	0.0886646	10.1007	0.0921925	8.51409
	0.104011	28.303	0.100044	18.5077	0.105203	11.6148	0.0970767	8.55251		0.0963324	24.7976	0.0930946	13.0771	0.088752	10.1007	0.0922832	8.51409
	0.104114	28.303	0.100191	18.5077	0.105358	11.7736	0.097172	8.8676		0.0964272	24.6365	0.0931862	13.0771	0.0888394	9.96421	0.0924194	8.35227
	0.104267	28.6441	0.10029	18.5077	0.105461	11.456	0.0972672	8.8676		0.096522	24.6365	0.0932778	12.9198	0.0889705	9.96421	0.0925102	8.35227
	0.104369	28.6441	0.100388	18.6641	0.105565	11.456	0.0973624	8.8676		0.0966641	24.6365	0.0933694	13.0771	0.0890579	10.1007	0.092601	8.51409
	0.104471	28.6441	0.100535	18.6641	0.105668	11.6148	0.0975052	8.71006		0.0967589	24.7976	0.0935067	13.2344	0.0891453	10.1007	0.0926918	8.68835
	0.104573	28.4736	0.100633	18.5077	0.105771	11.6148	0.0976005	8.71006		0.0968537	24.9588	0.0935983	13.2344	0.0892327	10.1007	0.0927826	8.35227
	0.104675	28.6441	0.100731	18.5077	0.105874	11.7736	0.0976957	8.8676		0.0969484	24.6365	0.0936899	13.0771	0.08932	9.96421	0.0929187	8.35227
	0.104828	28.8147	0.10083	18.8204	0.106029	11.6148	0.0977909	8.8676		0.0970906	24.7976	0.0937815	13.0771	0.0894511	10.1007	0.0930095	8.51409
	0.10493	28.8147	0.100977	18.8204	0.106133	11.456	0.0979337	8.55251		0.0971854	24.7976	0.0938731	13.0771	0.0895385	10.1007	0.0931003	8.51409
	0.105032	28.6441	0.101075	18.6641	0.106236	11.7736	0.0980289	8.8676		0.0972801	24.9588	0.0940104	13.2344	0.0896259	10.2477	0.0931911	8.51409
	0.105134	28.6441	0.101173	18.6641	0.106339	11.7736	0.0981242	8.8676		0.0973749	24.9588	0.094102	13.2344	0.0897133	9.96421	0.0933273	8.35227
	0.105287	28.8147	0.101271	18.6641	0.106494	11.6148	0.0982194	8.71006		0.0974697	24.9588	0.0941936	13.0771	0.0898444	10.1007	0.0934181	8.51409
	0.105389	28.9731	0.10137	18.8204	0.106597	11.6148	0.0983146	9.02515		0.0976118	24.7976	0.094331	13.0771	0.0898881	10.2477	0.0935089	8.68835
	0.105491	28.8147	0.101517	18.9768	0.1067	11.6148	0.0984098	8.71006		0.0977066	24.9588	0.0944226	13.2344	0.0900192	10.1007	0.0935996	8.68835
	0.105594	28.8147	0.101615	18.8204	0.106804	11.7736	0.0985527	8.71006		0.0978014	25.12	0.0945142	13.2344	0.0901066	10.1007	0.0936904	8.68835
	0.105696	28.9731	0.101713	18.8204	0.106907	11.7736	0.0986479	8.8676		0.0979435	24.9588	0.0946057	13.2344	0.090194	10.1007	0.0938266	8.51409
	0.105849	28.9731	0.101811	19.1332	0.107062	11.6148	0.0987431	8.8676		0.0980383	24.9588	0.0947431	13.2344	0.0902814	10.1007	0.0939174	8.68835
	0.105951	28.9731	0.101959	19.1332	0.107165	11.7736	0.0988383	8.71006		0.0981331	24.9588	0.0948347	13.2344	0.0904125	10.2477	0.0940082	8.68835
	0.106053	28.8147	0.102057	18.9768	0.107268	11.7736	0.0989335	8.71006		0.0982278	25.12	0.0949263	13.3917	0.0904999	10.2477	0.094099	8.68835
	0.106155	28.8147	0.102155	18.9768	0.107371	11.7736	0.0990764	8.8676		0.09837	25.12	0.0950179	13.3917	0.0905873	10.1007	0.0942351	8.51409
	0.106308	28.9731	0.102253	18.9768	0.107526	11.9324	0.0991716	8.8676		0.0984647	25.12	0.0951094	13.2344	0.0906747	10.1007	0.0942805	8.51409
	0.10641	28.9731	0.102351	19.1332	0.10763	11.6148	0.0992668	8.8676		0.0985595	24.9588	0.0952468	13.2344	0.0907621	10.2477	0.0944167	8.68835
	0.106512	28.9731	0.102499	19.1332	0.107733	11.7736	0.099362	8.71006		0.0986543	25.2696	0.0953384	13.3917	0.0908932	10.3947	0.0945075	8.68835
	0.106614	28.9731	0.102597	18.9768	0.107888	11.9324	0.0995049	8.8676		0.0987491	25.2696	0.09543	13.3917	0.0909806	10.1007	0.0945983	8.68835
	0.106716	28.9731	0.102695	18.9768	0.107991	11.7736	0.0996001	9.02515		0.0988912	25.2696	0.0955216	13.2344	0.091068	10.2477	0.0946891	8.51409
	0.106869	29.1437	0.102793	19.1332	0.108094	11.7736	0.0996953	9.02515		0.098986	25.2696	0.0956589	13.2344	0.0911554	10.1007	0.0948252	8.68835
	0.106972	29.3143	0.10294	19.1332	0.108197	11.7736	0.0997905	8.8676		0.0990807	25.2696	0.0957505	13.3917	0.0912865	10.3947	0.094916	8.68835
	0.107074	28.9731	0.103039	19.1332	0.108301	11.7736	0.0998857	8.8676		0.0991755	25.4308	0.0958421	13.5377	0.0913739	10.3947	0.0950068	8.68835
	0.107176	29.1437	0.103137	18.9768	0.108456	11.9324	0.100029	8.8676		0.0993177	25.4308	0.0959337	13.3917	0.0914613	10.2477	0.0950976	8.51409
	0.107278	29.3143	0.103235	18.9768	0.108559	11.9324	0.100124	8.8676		0.099365	25.2696	0.0960253	13.3917	0.0915487	10.2477	0.0951884	8.51409
	0.107431	29.3143	0.103333	19.1332	0.108662	11.7736	0.100219	9.02515		0.0995072	25.4308	0.0961627	13.3917	0.0916361	10.3947	0.0953246	8.86262
	0.107533	29.3143	0.10348	19.2896	0.108765	11.7736	0.100314	8.8676		0.099602	25.592	0.0962542	13.5377	0.0917672	10.2477	0.0954153	8.68835
	0.107686	29.3143	0.103579	19.1332	0.10892	11.9324	0.100457	8.8676		0.0996967	25.4308	0.0963458	13.5377	0.0918546	10.2477	0.0955061	8.86262
	0.107737	29.3143	0.103677	19.1332	0.109023	12.0798	0.100552	9.17144		0.0997915	25.4308	0.0964374	13.3917	0.091942	10.2477	0.0956423	8.68835
	0.10789	29.6554	0.103775	19.2896	0.109127	11.9324	0.100647	9.17144		0.0999337	25.4308	0.0965748	13.3917	0.0920294	10.2477	0.0957331	8.68835
	0.107992	29.6554	0.103922	19.2896	0.10923	11.9324	0.100743	9.02515		0.100028	25.4308	0.0966664	13.3917	0.0921605	10.3947	0.0958239	8.86262
	0.108094	29.3143	0.103971	19.2896	0.109333	11.9324	0.100838	8.8676		0.100123	25.7532	0.0967579	13.5377	0.0922479	10.5417	0.0959147	8.86262
	0.108196	29.4848	0.104119	19.1332	0.109488	12.0798	0.100981	9.02515		0.100218	25.7532	0.0968495	13.5377	0.0923353	10.3947	0.0960508	8.68835
	0.108349	29.6554	0.104217	19.2896	0.109591	12.2386	0.101076	9.17144		0.100313	25.592	0.0969411	13.5377	0.0924227	10.3947	0.0961416	8.68835
	0.108452	29.4848	0.104315	19.2896	0.109694	11.9324	0.101171	9.02515		0.100455	25.592	0.0970327	13.5377	0.0925537	10.5417	0.0962324	8.86262
	0.108554	29.6554	0.104413	19.4348	0.109798	11.9324	0.101314	8.8676		0.10055	25.7532	0.0971701	13.695	0.0926411	10.5417	0.0963232	8.86262
	0.108656	29.4848	0.10456	19.4348	0.109953	12.0798	0.101409	9.02515		0.100644	25.9143	0.0972617	13.695	0.0927285	10.3947	0.096414	8.86262
	0.108758	29.3143	0.104659	19.2896	0.110056	12.0798	0.101504	9.17144		0.100739	25.7532	0.0973532	13.695	0.0928159	10.3947	0.0965502	8.68835
	0.108911	29.6554	0.104757	19.5911	0.110159	11.9324	0.1016	9.02515		0.100881	25.7532	0.0974448	13.5377	0.092947	10.3947	0.0966409	8.86262
	0.109013	29.4848	0.104855	19.4348	0.110262	12.0798	0.101743	9.02515		0.100976	25.7532	0.0975364	13.5377	0.0930344	10.5417	0.0967317	9.03688
	0.109115	29.6554	0.105002	19.4348	0.110365	11.9324	0.101838	9.02515		0.101071	25.9143	0.0976738	13.695	0.0931218	10.5417	0.0968225	8.86262
	0.109217	29.6554	0.1051	19.5911	0.11052	12.0798	0.101933	9.02515		0.101166	25.9143	0.0977654	13.695	0.0932092	10.3947	0.0969587	8.68835
	0.10937	29.6554	0.105199	19.2896	0.110624	12.2386	0.102028	9.02515		0.10126	25.7532	0.0978569	13.5377	0.0933403	10.3947	0.0970495	8.68835
	0.109472	29.9844	0.105297	19.5911	0.110727	11.9324	0.102123	9.17144		0.101403	25.7532	0.0979485	13.695	0.0934277	10.3947	0.0971403	8.86262
	0.109574	29.9844	0.105444	19.5911	0.11083	11.9324	0.102266	9.02515		0.101497	25.9143	0.0980859	13.695	0.0935151	10.5417	0.097231	9.03688
	0.109676	29.9844	0.105542	19.4348	0.110933	12.2386	0.102361	9.02515		0.101592	26.0755	0.0981775	13.8523	0.0936025	10.5417	0.0973218	8.86262
	0.109779	29.826	0.10564	19.4348	0.111037	12.0798	0.102457	9.17144		0.101687	25.9143	0.0982691	13.8523	0.0936899	10.3947	0.097458	8.86262
	0.109932	29.9844	0.105739	19.5911	0.111191	11.9324	0.102552	9.17144		0.101829	25.9143	0.0983607	13.695	0.093821	10.3947	0.0975488	8.86262
	0.110034	29.9844	0.105886	19.7475	0.111295	12.0798	0.102695	9.02515		0.101924	25.9143	0.098498	13.695	0.0939084	10.6887	0.0976396	9.03688
	0.110136	29.826	0.105984	19.5911	0.111398	12.0798	0.10279	9.17144		0.102019	26.0755	0.0985896	13.8523	0.0939958	10.6887	0.0977304	9.03688
	0.110238	29.826	0.106082	19.5911	0.111501	12.2386	0.102885	9.02515		0.102113	26.0755	0.0986812	13.8523	0.0940832	10.5417	0.0978665	8.86262
	0.110391	29.826	0.10618	19.5911	0.111656	12.2386	0.10298	9.17144		0.102208	26.0755	0.0987728	13.695	0.0942143	10.5417	0.0979573	8.86262
	0.110493	29.9844	0.106279	19.5911	0.111759	12.0798	0.103076	9.32899		0.10235	26.0755	0.0989102	13.695	0.094258	10.5417	0.0980481	8.86262
	0.110595	29.9844	0.106426	19.5911	0.111862	12.0798	0.103171	9.02515		0.102445	26.2252	0.0990017	13.695	0.0943891	10.6887	0.0981389	9.03688
	0.110697	29.9844	0.106524	19.4348	0.111966	12.3974	0.103314	9.02515		0.10254	26.2252	0.0990933	13.8523	0.0944765	10.6887	0.0982297	9.03688
	0.110799	29.9844	0.106622	19.5911	0.112069	12.2386	0.103409	9.17144		0.102682	26.2252	0.0991849	13.8523	0.0945639	10.5417	0.0983659	8.86262
	0.110952	30.1549	0.10672	19.7475	0.112224	12.2386	0.103504	9.17144		0.102777	26.0755	0.0993223	13.8523	0.0946513	10.5417	0.0984567	9.03688
	0.111054	30.3255	0.106868	19.7475	0.112327	12.2386	0.103599	9.17144		0.102871	26.2252	0.0994139	13.8523	0.0947824	10.6887	0.0985474	9.03688
	0.111156	29.9844	0.106966	19.9039	0.11243	12.2386	0.103695	9.02515		0.102966	26.3863	0.0995054	14.0096	0.0948698	10.6887	0.0986382	9.21115
	0.111259	29.9844	0.107064	19.7475	0.112534	12.3974	0.103837	9.02515		0.103108	26.3863	0.099597	14.0096	0.0949572	10.6887	0.0987744	9.03688
	0.111412	30.3255	0.107162	19.7475	0.112688	12.5562	0.103933	9.32899		0.103203	26.2252	0.0996886	13.8523	0.0950446	10.5417	0.0988198	8.86262
	0.111514	30.1549	0.10726	19.9039	0.112792	12.2386	0.104028	9.32899		0.103298	26.2252	0.099826	13.8523	0.095132	10.5417	0.098956	8.86262
	0.111616	30.3255	0.107408	19.9039	0.112895	12.2386	0.104123	9.17144		0.103393	26.5475	0.0999176	13.8523	0.0952631	10.8357	0.0990468	9.21115
	0.111718	30.1549	0.107506	19.9039	0.11305	12.3974	0.104266	9.32899		0.103487	26.3863	0.100009	14.0096	0.0953505	10.8357	0.0991375	9.21115
	0.11182	30.1549	0.107604	19.7475	0.113153	12.3974	0.104361	9.32899		0.10363	26.5475	0.100101	14.0096	0.0954379	10.6887	0.0992283	9.03688
	0.111973	30.3255	0.107702	19.7475	0.113256	12.3974	0.104456	9.32899		0.103724	26.3863	0.100238	13.8523	0.0955253	10.6887	0.0993645	9.03688
	0.112075	30.4961	0.107849	20.0602	0.113359	12.3974	0.104552	9.32899		0.103819	26.3863	0.10033	13.8523	0.0956564	10.8357	0.0994553	9.03688
	0.112177	30.4961	0.107948	19.9039	0.113463	12.3974	0.104647	9.17144		0.103914	26.5475	0.100421	14.1668	0.0957438	10.8357	0.0995461	9.21115
	0.11233	30.3255	0.108046	19.9039	0.113618	12.5562	0.10479	9.32899		0.104056	26.5475	0.100513	14.1668	0.0958311	10.6887	0.0996369	9.21115
	0.112381	30.4961	0.108144	20.0602	0.113721	12.5562	0.104885	9.48653		0.104103	26.5475	0.100604	14.0096	0.0959185	10.6887	0.0997276	9.03688
	0.112534	30.4961	0.108242	20.0602	0.113824	12.5562	0.10498	9.48653		0.104246	26.3863	0.100742	14.0096	0.0960059	10.6887	0.0998638	9.03688
	0.112637	30.6667	0.108389	20.2166	0.113927	12.3974	0.105075	9.32899		0.10434	26.7087	0.100833	14.0096	0.096137	10.8357	0.0999546	9.21115
	0.11279	30.4961	0.108488	20.2166	0.114082	12.3974	0.105218	9.32899		0.104435	26.7087	0.100925	14.1668	0.0962244	10.8357	0.100045	9.21115
	0.112841	30.4961	0.108586	19.9039	0.114185	12.5562	0.105313	9.48653		0.10453	26.7087	0.101017	14.1668	0.0963118	10.6887	0.100182	9.03688
	0.112994	30.8372	0.108684	20.0602	0.114289	12.5562	0.105408	9.48653		0.104672	26.5475	0.101154	14.0096	0.0963992	10.6887	0.100272	9.03688
	0.113096	31.0078	0.108831	20.2166	0.114392	12.3974	0.105504	9.32899		0.104767	26.5475	0.101246	14.0096	0.0965303	10.9827	0.100363	9.21115
	0.113198	30.8372	0.10888	20.2166	0.114495	12.5562	0.105599	9.32899		0.104862	26.7087	0.101337	14.1668	0.0966177	10.9827	0.100454	9.21115
	0.1133	30.6667	0.109028	20.2166	0.11465	12.5562	0.105742	9.48653		0.104956	26.8699	0.101429	14.1668	0.0967051	10.8357	0.10059	9.21115
	0.113453	30.6667	0.109126	20.0602	0.114753	12.5562	0.105837	9.32899		0.105051	26.7087	0.10152	14.1668	0.0967925	10.8357	0.100681	9.03688
	0.113555	30.8372	0.109224	20.2166	0.114856	12.3974	0.105932	9.48653		0.105193	26.7087	0.101612	14.0096	0.0969236	10.8357	0.100772	9.21115
	0.113657	31.0078	0.109322	20.2166	0.11496	12.3974	0.106075	9.32899		0.105288	26.8699	0.101749	14.1668	0.097011	10.9827	0.100862	9.38541
	0.113759	30.6667	0.109469	20.2166	0.115115	12.5562	0.10617	9.32899		0.105383	26.8699	0.101841	14.1668	0.0970984	10.9827	0.100953	9.38541
	0.113861	30.8372	0.109568	20.2166	0.115218	12.5562	0.106265	9.48653		0.105478	26.8699	0.101932	14.3241	0.0971858	10.8357	0.101089	9.21115
	0.114014	31.0078	0.109666	20.2166	0.115321	12.715	0.106361	9.48653		0.10562	26.8699	0.102024	14.1668	0.0973169	10.8357	0.10118	9.21115
	0.114117	30.8372	0.109764	20.373	0.115424	12.5562	0.106504	9.48653		0.105715	26.8699	0.102116	14.1668	0.0974043	10.9827	0.101271	9.21115
	0.114219	31.0078	0.109911	20.373	0.115528	12.3974	0.106599	9.32899		0.105809	27.031	0.102253	14.3241	0.0974917	10.9827	0.101362	9.38541
	0.114321	30.8372	0.110009	20.2166	0.115682	12.715	0.106694	9.32899		0.105904	27.031	0.102345	14.3241	0.0975791	10.9827	0.101498	9.38541
	0.114474	30.8372	0.110108	20.0602	0.115786	12.715	0.106789	9.48653		0.105999	26.8699	0.102436	14.3241	0.0977102	10.8357	0.101589	9.21115
	0.114576	31.1662	0.110206	20.373	0.115889	12.5562	0.106884	9.48653		0.106141	26.8699	0.102528	14.1668	0.0977976	10.8357	0.10168	9.21115
	0.114678	31.0078	0.110353	20.373	0.115992	12.5562	0.107027	9.32899		0.106236	27.031	0.102665	14.1668	0.097885	10.9827	0.10177	9.38541
	0.11478	31.0078	0.110451	20.373	0.116095	12.715	0.107122	9.48653		0.106331	27.1807	0.102757	14.3241	0.0979724	11.1192	0.101861	9.38541
	0.114882	31.0078	0.110549	20.373	0.116199	12.715	0.107218	9.48653		0.106425	27.1807	0.102848	14.3241	0.0980598	10.8357	0.101997	9.21115
	0.115035	31.0078	0.110647	20.2166	0.116353	12.715	0.107313	9.48653		0.106567	27.031	0.10294	14.1668	0.0981909	10.8357	0.102088	9.21115
	0.115137	31.1662	0.110795	20.373	0.116457	12.715	0.107456	9.64408		0.106662	27.031	0.103077	14.3241	0.0982783	11.1192	0.102179	9.21115
	0.115239	31.1662	0.110893	20.373	0.11656	12.5562	0.107551	9.48653		0.106757	27.1807	0.103169	14.3241	0.0983657	11.1192	0.10227	9.38541
	0.115341	31.0078	0.110991	20.373	0.116663	12.8738	0.107646	9.32899		0.106852	27.1807	0.10326	14.4814	0.0984531	11.1192	0.102406	9.38541
	0.115495	31.1662	0.111089	20.373	0.116818	12.8738	0.107741	9.64408		0.106994	27.1807	0.103352	14.4814	0.0985842	10.9827	0.102497	9.21115
	0.115597	31.1662	0.111187	20.373	0.116921	12.715	0.107837	9.64408		0.107089	27.1807	0.103489	14.3241	0.0986279	10.9827	0.102587	9.38541
	0.115699	31.3368	0.111335	20.5182	0.117025	12.715	0.107932	9.48653		0.107183	27.1807	0.103581	14.3241	0.098759	11.1192	0.102678	9.38541
	0.115801	31.3368	0.111433	20.5182	0.117128	12.715	0.108075	9.48653		0.107278	27.3419	0.103672	14.4814	0.0988464	11.1192	0.102769	9.54723
	0.115903	31.1662	0.111531	20.373	0.117231	12.715	0.10817	9.64408		0.10742	27.3419	0.103764	14.4814	0.0989338	11.1192	0.102905	9.38541
	0.116056	31.5073	0.111629	20.6746	0.117386	12.8738	0.108265	9.80163		0.107515	27.3419	0.103901	14.3241	0.0990212	10.9827	0.102996	9.38541
	0.116158	31.6779	0.111777	20.6746	0.117489	12.715	0.10836	9.64408		0.10761	27.3419	0.103993	14.3241	0.0991522	11.1192	0.103087	9.21115
	0.11626	31.3368	0.111875	20.6746	0.117592	12.715	0.108456	9.64408		0.107705	27.503	0.104085	14.4814	0.0992396	11.1192	0.103177	9.54723
	0.116362	31.3368	0.111973	20.6746	0.117696	12.8738	0.108598	9.64408		0.107847	27.503	0.104176	14.4814	0.099327	11.2662	0.103314	9.54723
	0.116515	31.6779	0.112071	20.5182	0.117851	12.8738	0.108694	9.80163		0.107942	27.3419	0.104268	14.4814	0.0994144	11.1192	0.103359	9.38541
	0.116617	31.5073	0.112169	20.5182	0.117954	12.8738	0.108789	9.64408		0.108036	27.3419	0.104405	14.4814	0.0995018	11.1192	0.103495	9.38541
	0.116719	31.6779	0.112317	20.8309	0.118057	12.8738	0.108884	9.48653		0.108131	27.3419	0.104497	14.4814	0.0996329	11.2662	0.103586	9.54723
	0.116821	31.6779	0.112415	20.8309	0.118212	12.8738	0.109027	9.64408		0.108226	27.503	0.104588	14.6275	0.0997203	11.1192	0.103677	9.54723
	0.116924	31.3368	0.112513	20.6746	0.118315	12.8738	0.109122	9.64408		0.108368	27.503	0.10468	14.6275	0.0998077	11.1192	0.103768	9.38541
	0.117077	31.3368	0.112611	20.6746	0.118418	13.0212	0.109217	9.64408		0.108463	27.503	0.104817	14.4814	0.0998951	11.1192	0.103904	9.38541
	0.117179	31.6779	0.112758	20.8309	0.118522	12.8738	0.109313	9.64408		0.108558	27.503	0.104909	14.4814	0.100026	11.2662	0.103995	9.38541
	0.117281	31.6779	0.112857	20.9873	0.118625	12.715	0.109408	9.64408		0.108652	27.503	0.105	14.6275	0.100114	11.2662	0.104085	9.54723
	0.117434	31.5073	0.112955	20.8309	0.11878	13.0212	0.109551	9.64408		0.108795	27.6642	0.105092	14.6275	0.100201	11.2662	0.104176	9.54723
	0.117536	31.5073	0.113053	20.6746	0.118883	13.18	0.109646	9.64408		0.108842	27.6642	0.105184	14.6275	0.100288	11.1192	0.104312	9.54723
	0.117638	31.8485	0.113151	20.8309	0.118986	13.0212	0.109741	9.80163		0.108984	27.503	0.105321	14.4814	0.100376	11.1192	0.104403	9.54723
	0.11774	31.8485	0.113298	20.9873	0.119089	13.0212	0.109836	9.64408		0.109079	27.6642	0.105413	14.4814	0.100507	11.2662	0.104494	9.54723
	0.117893	31.6779	0.113396	20.9873	0.119244	13.0212	0.109979	9.64408		0.109174	27.6642	0.105504	14.7847	0.100594	11.2662	0.104585	9.54723
	0.117944	31.8485	0.113495	20.8309	0.119348	13.0212	0.110074	9.80163		0.109268	27.8254	0.105596	14.6275	0.100682	11.2662	0.104721	9.54723
	0.118097	31.8485	0.113593	20.8309	0.119451	13.0212	0.110169	9.80163		0.109411	27.6642	0.105733	14.4814	0.100769	11.1192	0.104812	9.54723
	0.118199	32.0191	0.11374	20.9873	0.119554	13.0212	0.110265	9.80163		0.109505	27.6642	0.105825	14.6275	0.1009	11.2662	0.104902	9.54723
	0.118302	32.0191	0.113789	21.1437	0.119657	12.8738	0.110408	9.80163		0.1096	27.8254	0.105916	14.6275	0.100988	11.4132	0.104993	9.72149
	0.118404	31.8485	0.113936	20.8309	0.119812	13.18	0.110503	9.80163		0.109695	27.8254	0.106008	14.7847	0.101075	11.4132	0.105129	9.72149
	0.118557	32.0191	0.114035	20.9873	0.119915	13.18	0.110598	9.80163		0.10979	27.8254	0.106099	14.7847	0.101162	11.2662	0.10522	9.54723
	0.118659	32.0191	0.114133	21.1437	0.120019	13.18	0.110693	9.95917		0.109932	27.8254	0.106191	14.6275	0.101293	11.2662	0.105311	9.38541
	0.118761	32.0191	0.114231	21.1437	0.120122	13.0212	0.110836	9.80163		0.110027	27.8254	0.106328	14.6275	0.101381	11.4132	0.105402	9.72149
	0.118863	32.0191	0.114378	21.1437	0.120277	13.18	0.110931	9.80163		0.110121	27.9866	0.10642	14.7847	0.101468	11.4132	0.105493	9.72149
	0.118965	31.8485	0.114476	20.9873	0.12038	13.18	0.111026	9.80163		0.110216	28.1362	0.106512	14.942	0.101556	11.4132	0.105629	9.72149
	0.119118	32.0191	0.114575	21.1437	0.120483	13.18	0.111122	9.80163		0.110358	27.8254	0.106603	14.6275	0.101687	11.2662	0.105719	9.54723
	0.11922	32.1775	0.114673	21.3001	0.120586	13.18	0.111265	9.80163		0.110453	27.8254	0.106695	14.6275	0.101774	11.4132	0.10581	9.54723
	0.119322	32.1775	0.11482	21.1437	0.12069	13.18	0.11136	9.80163		0.110548	28.1362	0.106832	14.7847	0.101862	11.4132	0.105901	9.72149
	0.119424	32.0191	0.114918	21.3001	0.120845	13.3388	0.111455	9.80163		0.110643	28.1362	0.106924	14.942	0.101949	11.4132	0.106037	9.72149
	0.119577	32.1775	0.115016	21.1437	0.120948	13.3388	0.11155	9.95917		0.110737	28.1362	0.107015	14.7847	0.10208	11.4132	0.106128	9.54723
	0.119679	32.1775	0.115115	21.1437	0.121051	13.3388	0.111645	9.95917		0.110879	27.9866	0.107107	14.7847	0.102167	11.4132	0.106219	9.54723
	0.119782	32.1775	0.115262	21.3001	0.121154	13.18	0.111788	9.80163		0.110974	27.9866	0.107244	14.7847	0.102255	11.5602	0.10631	9.72149
	0.119884	32.5186	0.11536	21.1437	0.121257	13.18	0.111883	9.80163		0.111069	28.2974	0.107336	14.942	0.102342	11.4132	0.1064	9.72149
	0.119986	32.1775	0.115458	21.1437	0.121361	13.3388	0.111979	9.80163		0.111164	28.1362	0.107427	14.942	0.10243	11.4132	0.106537	9.89576
	0.120139	32.1775	0.115556	21.1437	0.121516	13.3388	0.112074	9.80163		0.111306	27.9866	0.107519	14.7847	0.102561	11.4132	0.106627	9.54723
	0.120241	32.348	0.115704	21.1437	0.121619	13.0212	0.112217	9.95917		0.111401	28.1362	0.107656	14.7847	0.102648	11.4132	0.106718	9.72149
	0.120343	32.348	0.115802	21.4453	0.121722	13.18	0.112312	9.80163		0.111495	28.2974	0.107748	14.7847	0.102736	11.5602	0.106809	9.89576
	0.120445	32.348	0.1159	21.4453	0.121825	13.3388	0.112407	9.80163		0.11159	28.2974	0.10784	14.942	0.102823	11.5602	0.106945	9.72149
	0.120598	32.348	0.115998	21.1437	0.12198	13.18	0.112502	9.95917		0.111732	28.4586	0.107931	14.942	0.102954	11.4132	0.107036	9.72149
	0.1207	32.348	0.116096	21.4453	0.122083	13.3388	0.112598	9.95917		0.111827	28.2974	0.108069	14.7847	0.102998	11.4132	0.107127	9.72149
	0.120802	32.5186	0.116244	21.4453	0.122187	13.18	0.112693	9.95917		0.111922	28.1362	0.10816	14.942	0.103129	11.5602	0.107217	9.72149
	0.120904	32.6892	0.116342	21.4453	0.12229	13.0212	0.112836	9.95917		0.112017	28.4586	0.108252	14.942	0.103216	11.5602	0.107308	9.89576
	0.121006	32.348	0.11644	21.6016	0.122393	13.3388	0.112931	9.80163		0.112159	28.4586	0.108343	15.0993	0.103304	11.7072	0.107444	9.89576
	0.12116	32.5186	0.116538	21.4453	0.122548	13.3388	0.113026	10.1055		0.112254	28.2974	0.108481	15.0993	0.103391	11.4132	0.107535	9.72149
	0.121262	32.6892	0.116685	21.4453	0.122651	13.18	0.113121	10.1055		0.112348	28.2974	0.108572	14.942	0.103522	11.4132	0.107626	9.72149
	0.121364	32.5186	0.116784	21.6016	0.122754	13.18	0.113217	9.80163		0.112443	28.4586	0.108664	14.942	0.10361	11.5602	0.107717	9.89576
	0.121466	32.6892	0.116882	21.6016	0.122909	13.3388	0.113359	9.95917		0.112585	28.4586	0.108755	15.0993	0.103697	11.5602	0.107853	9.89576
	0.121619	32.8597	0.11698	21.4453	0.123013	13.3388	0.113455	10.263		0.11268	28.6197	0.108847	15.0993	0.103784	11.5602	0.107898	9.89576
	0.121721	32.5186	0.117078	21.6016	0.123116	13.3388	0.11355	10.1055		0.112775	28.4586	0.108984	14.942	0.103872	11.5602	0.108034	9.72149
	0.121823	32.8597	0.117225	21.6016	0.123219	13.18	0.113645	10.1055		0.11287	28.4586	0.109076	15.0993	0.104003	11.5602	0.108125	9.72149
	0.121925	32.8597	0.117324	21.6016	0.123374	13.3388	0.113788	10.1055		0.112964	28.6197	0.109168	15.0993	0.10409	11.7072	0.108216	9.89576
	0.122078	32.6892	0.117422	21.6016	0.123477	13.3388	0.113883	10.1055		0.113107	28.6197	0.109259	15.2566	0.104178	11.7072	0.108307	9.89576
	0.12218	32.6892	0.11752	21.4453	0.12358	13.4976	0.113978	10.1055		0.113201	28.4586	0.109396	15.0993	0.104265	11.5602	0.108443	9.72149
	0.122282	32.8597	0.117667	21.6016	0.123684	13.4976	0.114074	10.1055		0.113296	28.6197	0.109488	15.0993	0.104396	11.5602	0.108534	9.89576
	0.122384	32.8597	0.117765	21.758	0.123787	13.3388	0.114169	10.1055		0.113391	28.6197	0.10958	15.0993	0.104483	11.7072	0.108625	9.89576
	0.122538	32.8597	0.117864	21.758	0.123942	13.3388	0.114312	10.1055		0.113533	28.7809	0.109671	15.2566	0.104571	11.7072	0.108715	9.89576
	0.12264	32.6892	0.117962	21.758	0.124045	13.6564	0.114407	10.1055		0.11358	28.7809	0.109763	15.2566	0.104658	11.5602	0.108852	9.89576
	0.122742	32.8597	0.11806	21.6016	0.124148	13.6564	0.114502	10.263		0.113723	28.6197	0.1099	15.0993	0.104746	11.5602	0.108942	9.89576
	0.122844	33.0303	0.118207	21.9144	0.124251	13.4976	0.114597	10.1055		0.113817	28.6197	0.109992	15.0993	0.104877	11.5602	0.109033	9.89576
	0.122997	32.8597	0.118305	21.9144	0.124406	13.4976	0.11474	9.95917		0.113912	28.7809	0.110083	15.2566	0.104964	11.7072	0.109124	10.07
	0.123048	32.8597	0.118404	21.758	0.12451	13.6564	0.114835	10.1055		0.114007	28.9421	0.110175	15.2566	0.105052	11.7072	0.10926	10.07
	0.123201	32.8597	0.118502	21.758	0.124613	13.6564	0.11493	10.1055		0.114149	28.7809	0.110312	15.2566	0.105139	11.7072	0.109351	9.89576
	0.123303	33.1887	0.118649	21.9144	0.124716	13.6564	0.115026	10.1055		0.114244	28.7809	0.110404	15.0993	0.10527	11.7072	0.109442	9.89576
	0.123405	33.1887	0.118698	21.9144	0.124819	13.6564	0.115169	9.95917		0.114339	28.9421	0.110495	15.2566	0.105357	11.7072	0.109532	10.07
	0.123507	32.8597	0.118845	21.9144	0.124974	13.4976	0.115264	10.1055		0.114433	28.9421	0.110587	15.4139	0.105445	11.8541	0.109669	10.07
	0.12366	33.0303	0.118944	21.9144	0.125077	13.6564	0.115359	9.95917		0.114528	28.9421	0.110679	15.4139	0.105532	11.7072	0.109759	10.07
	0.123762	33.0303	0.119042	21.9144	0.125181	13.6564	0.115454	10.263		0.11467	28.7809	0.11077	15.0993	0.105663	11.7072	0.10985	9.89576
	0.123864	33.1887	0.11914	22.0707	0.125284	13.6564	0.115597	10.263		0.114765	28.9421	0.110908	15.2566	0.105751	11.7072	0.109941	9.89576
	0.123967	33.1887	0.119287	22.0707	0.125439	13.4976	0.115692	9.95917		0.11486	29.0917	0.110999	15.2566	0.105838	11.8541	0.110032	10.07
	0.124069	33.0303	0.119385	22.0707	0.125542	13.6564	0.115787	10.263		0.114955	28.9421	0.111091	15.4139	0.105926	11.8541	0.110168	10.07
	0.124222	33.1887	0.119484	21.9144	0.125645	13.8152	0.115883	10.263		0.115097	28.9421	0.111182	15.4139	0.106057	11.8541	0.110259	9.89576
	0.124324	33.3593	0.119582	21.9144	0.125749	13.8152	0.116026	10.263		0.115191	28.9421	0.111274	15.2566	0.106144	11.8541	0.11035	10.07
	0.124426	33.1887	0.119729	22.2271	0.125852	13.4976	0.116121	10.263		0.115286	29.0917	0.111411	15.2566	0.106231	11.8541	0.11044	10.07
	0.124528	33.1887	0.119827	22.2271	0.126007	13.6564	0.116216	10.263		0.115381	29.2529	0.111503	15.5599	0.106319	11.8541	0.110576	10.07
	0.124681	33.3593	0.119925	21.9144	0.12611	13.6564	0.116311	10.263		0.115476	29.0917	0.111594	15.5599	0.10645	11.8541	0.110667	10.07
	0.124783	33.1887	0.120024	22.0707	0.126213	13.6564	0.116406	10.263		0.115618	29.0917	0.111686	15.2566	0.106537	11.8541	0.110758	10.07
	0.124885	33.3593	0.120171	22.0707	0.126316	13.4976	0.116549	10.263		0.115713	29.0917	0.111823	15.4139	0.106625	11.7072	0.110849	10.07
	0.124987	33.7004	0.120269	22.0707	0.12642	13.4976	0.116644	10.263		0.115807	29.2529	0.111915	15.4139	0.106712	11.9906	0.11094	10.07
	0.125089	33.3593	0.120367	22.0707	0.126523	13.6564	0.11674	10.1055		0.115902	29.2529	0.112007	15.5599	0.1068	11.8541	0.111076	10.2443
	0.125242	33.3593	0.120465	21.9144	0.126678	13.8152	0.116835	10.263		0.116044	29.2529	0.112098	15.5599	0.106931	11.8541	0.111167	10.07
	0.125344	33.5299	0.120613	22.0707	0.126781	13.8152	0.116978	10.263		0.116139	29.2529	0.112236	15.4139	0.107018	11.8541	0.111257	10.07
	0.125447	33.5299	0.120711	22.2271	0.126884	13.8152	0.117073	10.263		0.116234	29.2529	0.112327	15.4139	0.107105	11.9906	0.111348	10.2443
	0.125549	33.7004	0.120809	22.2271	0.126987	13.8152	0.117168	10.1055		0.116329	29.4141	0.112419	15.5599	0.107193	11.9906	0.111484	10.07
	0.125702	33.3593	0.120907	22.0707	0.127142	13.974	0.117263	10.263		0.116471	29.4141	0.11251	15.5599	0.107324	11.8541	0.111575	10.2443
	0.125804	33.5299	0.121005	22.0707	0.127246	13.8152	0.117359	10.4206		0.116566	29.2529	0.112648	15.4139	0.107368	11.8541	0.111666	10.07
	0.125906	33.871	0.121153	22.2271	0.127349	13.8152	0.117454	10.4206		0.11666	29.2529	0.112739	15.5599	0.107499	11.8541	0.111757	10.07
	0.126008	33.7004	0.121251	22.3723	0.127452	13.8152	0.117597	10.263		0.116755	29.4141	0.112831	15.4139	0.107586	11.9906	0.111847	10.2443
	0.12611	33.7004	0.121349	22.2271	0.127555	13.8152	0.117692	10.4206		0.116897	29.5753	0.112922	15.7172	0.107673	11.9906	0.111984	10.2443
	0.126263	33.871	0.121447	22.2271	0.12771	13.974	0.117787	10.4206		0.116992	29.4141	0.11306	15.7172	0.107761	11.8541	0.112074	10.07
	0.126365	33.871	0.121594	22.3723	0.127813	13.974	0.117882	10.4206		0.117087	29.4141	0.113151	15.5599	0.107892	11.8541	0.112165	10.07
	0.126467	33.7004	0.121693	22.3723	0.127917	13.8152	0.117978	10.5781		0.117182	29.4141	0.113243	15.5599	0.107979	11.8541	0.112256	10.2443
	0.126569	33.871	0.121791	22.3723	0.128071	13.8152	0.11812	10.263		0.117324	29.5753	0.113335	15.7172	0.108067	12.1376	0.112392	10.2443
	0.126722	33.871	0.121889	22.3723	0.128175	13.974	0.118216	10.263		0.117418	29.5753	0.113426	15.8745	0.108154	12.1376	0.112438	10.4186
	0.126825	33.7004	0.121987	22.2271	0.128278	13.8152	0.118311	10.4206		0.117513	29.4141	0.113564	15.5599	0.108242	11.9906	0.112574	10.07
	0.126927	33.871	0.122134	22.3723	0.128381	13.8152	0.118406	10.5781		0.117608	29.5753	0.113655	15.5599	0.108373	11.9906	0.112665	10.2443
	0.127029	34.0416	0.122233	22.5287	0.128536	13.974	0.118549	10.263		0.117703	29.7364	0.113747	15.5599	0.10846	12.1376	0.112755	10.2443
	0.127182	33.871	0.122331	22.3723	0.128639	13.8152	0.118644	10.4206		0.117845	29.7364	0.113838	15.8745	0.108547	12.1376	0.112846	10.2443
	0.127284	33.7004	0.122429	22.3723	0.128743	14.1215	0.118739	10.5781		0.11794	29.5753	0.113976	15.8745	0.108635	11.9906	0.112982	10.2443
	0.127386	34.0416	0.122576	22.3723	0.128846	13.974	0.118835	10.4206		0.118034	29.7364	0.114067	15.7172	0.108766	12.1376	0.113073	10.07
	0.127488	34.0416	0.122674	22.3723	0.128949	13.8152	0.11893	10.5781		0.118129	29.7364	0.114159	15.7172	0.108853	11.9906	0.113164	10.2443
	0.127641	34.0416	0.122773	22.5287	0.129104	13.974	0.119073	10.4206		0.118271	29.7364	0.11425	15.8745	0.108941	12.1376	0.113255	10.2443
	0.127743	33.871	0.122871	22.3723	0.129207	14.1215	0.119168	10.4206		0.118319	29.8976	0.114342	15.8745	0.109028	12.1376	0.113391	10.4186
	0.127845	34.0416	0.122969	22.3723	0.12931	14.1215	0.119263	10.5781		0.118461	29.5753	0.114479	15.7172	0.109116	12.1376	0.113482	10.2443
	0.127947	34.0416	0.123116	22.5287	0.129414	13.974	0.119358	10.5781		0.118556	29.7364	0.114571	15.8745	0.109247	11.9906	0.113572	10.2443
	0.1281	34.2	0.123214	22.5287	0.129568	13.974	0.119501	10.4206		0.11865	29.8976	0.114663	15.7172	0.109334	12.1376	0.113663	10.4186
	0.128151	34.2	0.123313	22.6851	0.129672	13.974	0.119596	10.4206		0.118745	29.8976	0.114754	16.0318	0.109421	12.1376	0.113799	10.4186
	0.128305	34.2	0.123411	22.5287	0.129775	14.1215	0.119691	10.5781		0.118887	29.8976	0.114891	15.8745	0.109509	12.1376	0.11389	10.4186
	0.128407	34.2	0.123558	22.5287	0.129878	14.1215	0.119787	10.5781		0.118982	29.7364	0.114983	15.8745	0.10964	12.1376	0.113981	10.2443
	0.128509	34.3705	0.123607	22.6851	0.129981	13.974	0.11993	10.7357		0.119077	29.8976	0.115075	15.8745	0.109727	12.1376	0.114072	10.2443
	0.128611	34.3705	0.123754	22.6851	0.130136	13.974	0.120025	10.4206		0.119172	30.0588	0.115166	16.0318	0.109815	12.2846	0.114208	10.4186
	0.128764	34.0416	0.123853	22.5287	0.13024	14.1215	0.12012	10.4206		0.119266	30.0588	0.115258	16.0318	0.109946	12.2846	0.114299	10.4186
	0.128866	34.3705	0.123951	22.5287	0.130343	14.1215	0.120215	10.5781		0.119409	29.8976	0.115349	16.0318	0.110033	12.1376	0.114389	10.4186
	0.128968	34.3705	0.124049	22.5287	0.130446	13.974	0.120358	10.5781		0.119503	29.8976	0.115487	15.8745	0.110121	12.1376	0.11448	10.2443
	0.12907	34.3705	0.124196	22.6851	0.130601	13.974	0.120453	10.4206		0.119598	30.0588	0.115578	15.8745	0.110208	12.2846	0.114571	10.4186
	0.129172	34.3705	0.124294	22.5287	0.130704	14.1215	0.120548	10.4206		0.119693	30.0588	0.11567	16.1891	0.110295	12.2846	0.114707	10.4186
	0.129325	34.3705	0.124393	22.6851	0.130807	14.1215	0.120644	10.5781		0.119835	30.0588	0.115762	16.0318	0.110426	12.1376	0.114798	10.4186
	0.129427	34.2	0.124491	22.6851	0.130911	14.1215	0.120787	10.5781		0.11993	30.0588	0.115853	16.0318	0.110514	12.2846	0.114889	10.4186
	0.129529	34.5411	0.124638	22.6851	0.131014	13.974	0.120882	10.5781		0.120025	30.0588	0.11599	16.0318	0.110601	12.2846	0.11498	10.4186
	0.129632	34.5411	0.124736	22.8414	0.131169	13.974	0.120977	10.4206		0.120119	30.2084	0.116082	16.1891	0.110689	12.4316	0.115116	10.4186
	0.129785	34.3705	0.124834	22.6851	0.131272	14.2803	0.121072	10.5781		0.120214	30.2084	0.116174	16.0318	0.11082	12.4316	0.115207	10.5928
	0.129887	34.3705	0.124933	22.6851	0.131375	14.1215	0.121167	10.5781		0.120356	30.2084	0.116265	16.1891	0.110907	12.1376	0.115297	10.4186
	0.129989	34.5411	0.12508	22.6851	0.131478	14.1215	0.12131	10.5781		0.120451	30.0588	0.116403	16.0318	0.110995	12.2846	0.115388	10.4186
	0.130091	34.8823	0.125178	22.8414	0.131582	14.1215	0.121405	10.5781		0.120546	30.2084	0.116494	16.0318	0.111082	12.4316	0.115479	10.5928
	0.130193	34.5411	0.125276	22.8414	0.131685	13.974	0.121501	10.5781		0.120641	30.3696	0.116586	16.1891	0.111169	12.4316	0.115615	10.5928
	0.130346	34.5411	0.125374	22.6851	0.13184	14.2803	0.121596	10.5781		0.120783	30.3696	0.116677	16.1891	0.1113	12.2846	0.115706	10.5928
	0.130448	34.7117	0.125522	22.6851	0.131943	14.4391	0.121739	10.8932		0.120878	30.2084	0.116815	16.0318	0.111388	12.2846	0.115797	10.4186
	0.13055	34.7117	0.12562	22.8414	0.132046	13.974	0.121834	10.7357		0.120972	30.2084	0.116906	16.1891	0.111475	12.2846	0.115887	10.4186
	0.130652	34.7117	0.125718	22.9978	0.132149	14.1215	0.121929	10.5781		0.121067	30.3696	0.116998	16.3464	0.111563	12.4316	0.116024	10.5928
	0.130805	34.7117	0.125816	22.6851	0.132304	14.4391	0.122024	10.7357		0.121209	30.5308	0.117089	16.1891	0.111694	12.4316	0.116114	10.5928
	0.130907	34.7117	0.125914	22.8414	0.132408	14.2803	0.12212	10.7357		0.121304	30.3696	0.117227	16.3464	0.111737	12.2846	0.116205	10.5928
	0.131009	34.8823	0.126062	22.6851	0.132511	14.4391	0.122215	10.7357		0.121399	30.3696	0.117318	16.0318	0.111869	12.2846	0.116296	10.4186
	0.131112	35.0528	0.12616	22.8414	0.132614	14.4391	0.122358	10.7357		0.121494	30.3696	0.11741	16.1891	0.111956	12.4316	0.116387	10.4186
	0.131214	34.8823	0.126258	22.9978	0.132769	14.2803	0.122453	10.5781		0.121636	30.5308	0.117502	16.3464	0.112043	12.4316	0.116523	10.5928
	0.131367	34.8823	0.126356	22.8414	0.132872	14.5979	0.122548	10.7357		0.12173	30.5308	0.117639	16.3464	0.112131	12.5786	0.116614	10.7546
	0.131469	34.8823	0.126503	22.8414	0.132975	14.4391	0.122643	10.8932		0.121825	30.3696	0.117731	16.1891	0.112262	12.4316	0.116704	10.4186
	0.131571	35.0528	0.126602	22.9978	0.133079	14.2803	0.122739	10.8932		0.12192	30.5308	0.117822	16.1891	0.112349	12.4316	0.116795	10.5928
	0.131673	35.2112	0.1267	22.9978	0.133234	14.4391	0.122881	10.7357		0.122062	30.692	0.117914	16.3464	0.112437	12.5786	0.116931	10.5928
	0.131826	35.2112	0.126798	22.8414	0.133337	14.2803	0.122977	10.5781		0.122157	30.692	0.118005	16.4924	0.112524	12.5786	0.116977	10.5928
	0.131928	35.0528	0.126896	22.8414	0.13344	14.5979	0.123072	10.8932		0.122252	30.692	0.118143	16.4924	0.112611	12.4316	0.117113	10.5928
	0.13203	35.2112	0.127043	22.8414	0.133543	14.5979	0.123167	10.8932		0.122346	30.5308	0.118234	16.1891	0.112743	12.4316	0.117204	10.4186
	0.132132	35.2112	0.127142	22.9978	0.133698	14.4391	0.12331	10.7357		0.122441	30.5308	0.118326	16.3464	0.11283	12.5786	0.117295	10.5928
	0.132285	35.2112	0.12724	22.9978	0.133801	14.4391	0.123405	10.8932		0.122583	30.692	0.118417	16.4924	0.112917	12.5786	0.117385	10.7546
	0.132387	35.0528	0.127338	22.8414	0.133905	14.5979	0.1235	10.7357		0.122678	30.8531	0.118555	16.4924	0.113005	12.5786	0.117522	10.7546
	0.13249	35.0528	0.127485	22.9978	0.134008	14.4391	0.123596	10.8932		0.122773	30.692	0.118646	16.3464	0.113136	12.4316	0.117612	10.5928
	0.132592	35.2112	0.127583	22.9978	0.134111	14.4391	0.123691	11.0395		0.122868	30.692	0.118738	16.3464	0.113223	12.4316	0.117703	10.5928
	0.132745	35.2112	0.127682	23.2994	0.134266	14.4391	0.123834	10.7357		0.12301	30.8531	0.11883	16.4924	0.113311	12.5786	0.117794	10.7546
	0.132847	35.0528	0.12778	23.1542	0.134369	14.5979	0.123929	10.8932		0.123057	30.8531	0.118921	16.4924	0.113398	12.5786	0.11793	10.7546
	0.132949	35.2112	0.127878	23.1542	0.134472	14.5979	0.124024	10.8932		0.123199	30.8531	0.119059	16.4924	0.113485	12.5786	0.118021	10.5928
	0.133051	35.2112	0.128025	23.2994	0.134576	14.5979	0.124119	10.8932		0.123294	30.692	0.11915	16.3464	0.113617	12.4316	0.118112	10.5928
	0.133204	35.3818	0.128123	23.2994	0.134731	14.4391	0.124262	10.8932		0.123389	30.8531	0.119242	16.4924	0.113704	12.7256	0.118202	10.5928
	0.133255	35.5524	0.128221	23.2994	0.134834	14.4391	0.124357	10.5781		0.123484	30.8531	0.119333	16.6497	0.113791	12.7256	0.118339	10.9289
	0.133408	35.2112	0.12832	23.1542	0.134937	14.5979	0.124452	10.7357		0.123626	30.8531	0.119471	16.6497	0.113879	12.7256	0.118429	10.7546
	0.13351	35.3818	0.128467	23.1542	0.13504	14.5979	0.124548	10.8932		0.123721	30.8531	0.119562	16.4924	0.11401	12.5786	0.11852	10.5928
	0.133612	35.5524	0.128516	23.2994	0.135144	14.5979	0.124691	11.0395		0.123815	30.8531	0.119654	16.4924	0.114097	12.5786	0.118611	10.5928
	0.133714	35.5524	0.128663	23.2994	0.135298	14.4391	0.124786	10.8932		0.12391	31.0143	0.119745	16.6497	0.114185	12.7256	0.118747	10.7546
	0.133868	35.3818	0.128761	23.2994	0.135402	14.5979	0.124881	10.7357		0.124005	31.0143	0.119837	16.807	0.114316	12.7256	0.118838	10.9289
	0.13397	35.5524	0.12886	23.1542	0.135505	14.7567	0.124976	11.0395		0.124147	31.0143	0.119929	16.6497	0.114403	12.5786	0.118929	10.7546
	0.134072	35.5524	0.128958	23.1542	0.135608	14.7567	0.125119	11.0395		0.124242	31.0143	0.120066	16.6497	0.11449	12.5786	0.11902	10.7546
	0.134174	35.7229	0.129105	23.2994	0.135763	14.5979	0.125214	10.8932		0.124337	31.0143	0.120158	16.4924	0.114578	12.7256	0.11911	10.7546
	0.134276	35.7229	0.129203	23.2994	0.135866	14.5979	0.125309	10.8932		0.124431	31.164	0.120249	16.807	0.114665	12.7256	0.119246	10.7546
	0.134429	35.5524	0.129301	23.1542	0.135969	14.7567	0.125405	10.8932		0.124574	31.164	0.120341	16.807	0.114796	12.7256	0.119337	10.9289
	0.134531	35.7229	0.1294	23.1542	0.136073	14.7567	0.125548	11.0395		0.124668	31.0143	0.120432	16.6497	0.114884	12.7256	0.119428	10.7546
	0.134633	35.5524	0.129547	23.4557	0.136176	14.7567	0.125643	11.0395		0.124763	31.0143	0.12057	16.6497	0.114971	12.7256	0.119519	10.7546
	0.134735	35.7229	0.129645	23.6121	0.136331	14.5979	0.125738	11.0395		0.124858	31.3251	0.120661	16.807	0.115059	12.7256	0.119655	10.9289
	0.134888	35.5524	0.129743	23.4557	0.136434	14.7567	0.125833	10.8932		0.124953	31.3251	0.120753	16.807	0.11519	12.7256	0.119746	10.9289
	0.13499	35.7229	0.129841	23.2994	0.136537	14.7567	0.125928	11.0395		0.125095	31.164	0.120844	16.807	0.115277	12.7256	0.119837	10.7546
	0.135092	35.7229	0.129989	23.2994	0.136641	14.7567	0.126071	11.197		0.12519	31.164	0.120982	16.807	0.115364	12.7256	0.119927	10.7546
	0.135194	35.8935	0.130087	23.4557	0.136744	14.5979	0.126166	11.0395		0.125284	31.164	0.121073	16.6497	0.115452	12.7256	0.120018	10.7546
	0.135297	35.8935	0.130185	23.4557	0.136847	14.5979	0.126262	10.8932		0.125379	31.3251	0.121165	16.807	0.115539	12.7256	0.120154	10.9289
	0.13545	35.7229	0.130283	23.2994	0.137002	14.9155	0.126357	11.0395		0.125521	31.3251	0.121257	16.9643	0.11567	12.8621	0.120245	10.9289
	0.135552	35.7229	0.130431	23.4557	0.137105	14.9155	0.1265	11.197		0.125616	31.3251	0.121394	16.6497	0.115758	12.7256	0.120336	10.7546
	0.135654	36.0641	0.130529	23.4557	0.137208	14.7567	0.126595	11.0395		0.125711	31.3251	0.121485	16.6497	0.115845	12.7256	0.120427	10.7546
	0.135756	36.0641	0.130627	23.6121	0.137312	14.7567	0.12669	11.0395		0.125806	31.3251	0.121577	16.807	0.115933	12.8621	0.120563	10.9289
	0.135909	35.8935	0.130725	23.6121	0.137466	14.7567	0.126785	11.0395		0.125948	31.6475	0.121669	16.9643	0.116064	12.8621	0.120654	10.9289
	0.136011	36.0641	0.130823	23.4557	0.13757	14.9155	0.126881	11.0395		0.126042	31.4863	0.121806	16.9643	0.116107	12.8621	0.120744	10.9289
	0.136113	36.0641	0.13097	23.6121	0.137673	14.9155	0.126976	11.197		0.126137	31.3251	0.121898	16.807	0.116238	12.7256	0.120835	10.9289
	0.136215	36.2347	0.131069	23.6121	0.137776	14.7567	0.127119	11.0395		0.126232	31.3251	0.121989	16.807	0.116326	12.7256	0.120926	10.7546
	0.136317	36.2347	0.131167	23.9249	0.137931	14.9155	0.127214	11.0395		0.126374	31.4863	0.122081	16.9643	0.116413	12.8621	0.121062	11.1032
	0.13647	36.0641	0.131265	23.9249	0.138034	15.0629	0.127309	11.0395		0.126469	31.4863	0.122218	17.1215	0.116501	13.0091	0.121153	11.1032
	0.136572	36.0641	0.131412	23.6121	0.138138	14.9155	0.127404	11.197		0.126564	31.4863	0.12231	16.9643	0.116632	12.7256	0.121244	10.9289
	0.136674	36.2347	0.13151	23.6121	0.138241	15.0629	0.1275	11.197		0.126658	31.4863	0.122401	16.9643	0.116719	12.8621	0.121335	10.9289
	0.136777	36.3931	0.131609	23.7685	0.138396	14.9155	0.127642	11.0395		0.126801	31.4863	0.122493	16.9643	0.116807	13.0091	0.121471	10.9289
	0.13693	36.3931	0.131707	23.9249	0.138499	14.9155	0.127738	10.8932		0.126895	31.8087	0.122584	17.1215	0.116894	13.0091	0.121516	11.1032
	0.137032	36.2347	0.131805	23.6121	0.138602	15.0629	0.127833	11.197		0.12699	31.6475	0.122722	17.1215	0.116981	13.0091	0.121652	11.1032
	0.137134	36.3931	0.131952	23.6121	0.138705	14.9155	0.127928	11.197		0.127085	31.6475	0.122813	16.9643	0.117112	12.8621	0.121743	10.9289
	0.137236	36.3931	0.13205	23.9249	0.13886	14.7567	0.128071	11.197		0.12718	31.6475	0.122905	16.9643	0.1172	12.8621	0.121834	10.9289
	0.137389	36.3931	0.132149	23.7685	0.138963	14.9155	0.128166	11.0395		0.127322	31.8087	0.122997	17.1215	0.117287	13.0091	0.121925	10.9289
	0.137491	36.2347	0.132247	23.6121	0.139067	15.0629	0.128261	11.0395		0.127417	31.8087	0.123134	17.1215	0.117375	13.0091	0.122061	11.1032
	0.137593	36.2347	0.132394	23.7685	0.13917	14.9155	0.128357	11.197		0.127511	31.8087	0.123226	17.1215	0.117506	12.8621	0.122152	10.9289
	0.137695	36.3931	0.132492	23.7685	0.139273	15.0629	0.128452	11.197		0.127606	31.6475	0.123317	17.1215	0.117593	12.8621	0.122242	10.9289
	0.137848	36.5636	0.13259	23.9249	0.139428	14.9155	0.128595	11.0395		0.127748	31.8087	0.123409	16.9643	0.11768	13.1561	0.122333	10.9289
	0.13795	36.3931	0.132689	23.9249	0.139531	14.9155	0.12869	11.0395		0.127796	31.8087	0.1235	17.1215	0.117768	13.0091	0.122469	11.2774
	0.138052	36.3931	0.132787	23.9249	0.139635	15.0629	0.128785	11.0395		0.127938	31.9698	0.123638	17.2788	0.117855	13.0091	0.12256	11.2774
	0.138155	36.3931	0.132934	24.0812	0.139738	15.0629	0.12888	11.197		0.128033	31.8087	0.123729	17.1215	0.117986	12.8621	0.122651	10.9289
	0.138308	36.5636	0.133032	24.0812	0.139893	14.9155	0.129023	11.197		0.128127	31.8087	0.123821	16.9643	0.118074	13.0091	0.122742	11.1032
	0.138359	36.7342	0.13313	23.9249	0.139996	14.9155	0.129118	11.0395		0.128222	31.9698	0.123912	17.2788	0.118161	13.0091	0.122878	11.1032
	0.138512	36.5636	0.133229	23.9249	0.140099	14.9155	0.129213	11.0395		0.128364	31.9698	0.12405	17.2788	0.118249	13.0091	0.122969	11.2774
	0.138614	36.7342	0.133376	23.9249	0.140202	15.0629	0.129309	11.197		0.128459	31.9698	0.124141	17.2788	0.11838	13.0091	0.123059	11.1032
	0.138716	36.5636	0.133425	23.9249	0.140306	15.0629	0.129452	11.197		0.128554	31.9698	0.124233	17.1215	0.118467	13.0091	0.12315	11.1032
	0.138818	36.7342	0.133572	24.0812	0.14046	14.9155	0.129547	11.0395		0.128649	31.9698	0.124325	17.1215	0.118554	13.1561	0.123286	11.1032
	0.138971	36.5636	0.13367	24.2264	0.140564	15.0629	0.129642	11.197		0.128743	32.1195	0.124416	17.4249	0.118686	13.1561	0.123377	11.1032
	0.139073	36.5636	0.133769	23.9249	0.140667	15.0629	0.129737	11.0395		0.128886	32.1195	0.124508	17.4249	0.118773	13.1561	0.123468	11.2774
	0.139175	36.5636	0.133867	24.0812	0.14077	15.0629	0.12988	11.3546		0.12898	31.9698	0.124645	17.1215	0.11886	13.0091	0.123559	11.1032
	0.139277	36.9048	0.134014	24.2264	0.140925	15.0629	0.129975	11.5121		0.129075	32.1195	0.124737	17.2788	0.118948	13.0091	0.12365	11.1032
	0.139379	36.7342	0.134112	24.2264	0.141028	15.0629	0.13007	11.197		0.12917	32.1195	0.124828	17.4249	0.119035	13.1561	0.123786	11.2774
	0.139533	36.7342	0.13421	24.0812	0.141132	15.0629	0.130166	11.197		0.129312	32.2807	0.12492	17.4249	0.119166	13.1561	0.123877	11.2774
	0.139635	36.7342	0.134309	24.0812	0.141235	15.3805	0.130309	11.5121		0.129407	32.2807	0.125011	17.4249	0.119254	13.1561	0.123967	11.2774
	0.139737	36.7342	0.134456	24.0812	0.141338	15.2217	0.130404	11.3546		0.129502	32.1195	0.125149	17.2788	0.119341	13.0091	0.124058	11.1032
	0.139839	36.9048	0.134554	24.5392	0.141493	15.2217	0.130499	11.3546		0.129596	32.1195	0.12524	17.2788	0.119428	13.1561	0.124194	11.1032
	0.139992	37.0753	0.134652	24.3828	0.141596	15.2217	0.130594	11.197		0.129691	32.2807	0.125332	17.4249	0.11956	13.3031	0.124285	11.2774
	0.140094	36.9048	0.13475	24.2264	0.141699	15.2217	0.130689	11.3546		0.129833	32.4418	0.125424	17.4249	0.119647	13.1561	0.124376	11.2774
	0.140196	36.9048	0.134898	24.2264	0.141803	15.3805	0.130832	11.3546		0.129928	32.1195	0.125561	17.2788	0.119734	13.0091	0.124467	11.1032
	0.140298	37.4043	0.134996	24.2264	0.141906	15.2217	0.130927	11.3546		0.130023	32.2807	0.125653	17.2788	0.119822	13.1561	0.124557	11.2774
	0.1404	37.0753	0.135094	24.3828	0.142009	15.2217	0.131023	11.3546		0.130118	32.4418	0.125744	17.4249	0.119909	13.3031	0.124694	11.2774
	0.140553	37.0753	0.135192	24.2264	0.142164	15.2217	0.131118	11.3546		0.13026	32.4418	0.125836	17.5822	0.12004	13.3031	0.124784	11.4517
	0.140655	37.0753	0.135339	24.2264	0.142267	15.2217	0.131261	11.5121		0.130354	32.4418	0.125973	17.4249	0.120128	13.1561	0.124875	11.2774
	0.140757	37.0753	0.135438	24.3828	0.14237	15.3805	0.131356	11.5121		0.130449	32.2807	0.126065	17.2788	0.120215	13.1561	0.124966	11.1032
	0.140859	37.2459	0.135536	24.3828	0.142474	15.2217	0.131451	11.5121		0.130544	32.2807	0.126156	17.2788	0.120302	13.3031	0.125102	11.2774
	0.141013	37.4043	0.135634	24.2264	0.142629	15.2217	0.131546	11.3546		0.130686	32.603	0.126248	17.4249	0.120433	13.3031	0.125193	11.4517
	0.141115	37.2459	0.135732	24.3828	0.142732	15.3805	0.131642	11.3546		0.130781	32.4418	0.126385	17.5822	0.120477	13.3031	0.125284	11.4517
	0.141217	37.2459	0.135879	24.2264	0.142835	15.3805	0.131737	11.5121		0.130876	32.4418	0.126477	17.4249	0.120608	13.1561	0.125374	11.2774
	0.141319	37.2459	0.135978	24.3828	0.142938	15.3805	0.13188	11.5121		0.13097	32.4418	0.126568	17.5822	0.120696	13.1561	0.125465	11.2774
	0.141421	37.4043	0.136076	24.5392	0.143093	15.2217	0.131975	11.197		0.131113	32.603	0.12666	17.5822	0.120783	13.4501	0.125601	11.4517
	0.141574	37.4043	0.136174	24.5392	0.143196	15.2217	0.13207	11.197		0.131207	32.603	0.126797	17.5822	0.12087	13.3031	0.125692	11.4517
	0.141676	37.2459	0.136321	24.3828	0.1433	15.3805	0.132165	11.5121		0.131302	32.7642	0.126889	17.5822	0.121002	13.1561	0.125783	11.4517
	0.141778	37.4043	0.136419	24.2264	0.143403	15.2217	0.132261	11.3546		0.131397	32.603	0.12698	17.5822	0.121089	13.3031	0.125874	11.2774
	0.14188	37.4043	0.136518	24.5392	0.143558	15.2217	0.132403	11.3546		0.131539	32.4418	0.127072	17.5822	0.121176	13.3031	0.12601	11.2774
	0.142033	37.5749	0.136616	24.6955	0.143661	15.2217	0.132499	11.197		0.131634	32.7642	0.127164	17.7394	0.121264	13.4501	0.126055	11.4517
	0.142135	37.4043	0.136714	24.3828	0.143764	15.3805	0.132594	11.5121		0.131729	32.7642	0.127301	17.7394	0.121351	13.4501	0.126192	11.4517
	0.142237	37.4043	0.136861	24.3828	0.143867	15.3805	0.132689	11.5121		0.131823	32.603	0.127393	17.5822	0.121482	13.3031	0.126282	11.2774
	0.142339	37.5749	0.136959	24.6955	0.144022	15.3805	0.132832	11.5121		0.131918	32.7642	0.127484	17.5822	0.12157	13.3031	0.126373	11.2774
	0.142493	37.5749	0.137058	24.6955	0.144126	15.3805	0.132927	11.3546		0.13206	32.7642	0.127576	17.5822	0.121657	13.4501	0.126464	11.4517
	0.142595	37.7455	0.137156	24.8519	0.144229	15.3805	0.133022	11.3546		0.132155	32.7642	0.127713	17.7394	0.121744	13.4501	0.1266	11.626
	0.142697	37.5749	0.137303	24.5392	0.144332	15.5393	0.133118	11.5121		0.13225	33.075	0.127805	17.7394	0.121876	13.3031	0.126691	11.4517
	0.142799	37.5749	0.137401	24.6955	0.144435	15.5393	0.133213	11.5121		0.132345	32.7642	0.127896	17.5822	0.121963	13.3031	0.126782	11.4517
	0.142952	37.7455	0.137499	24.8519	0.14459	15.3805	0.133356	11.5121		0.132487	32.7642	0.127988	17.5822	0.12205	13.3031	0.126872	11.2774
	0.143054	37.7455	0.137598	24.8519	0.144693	15.5393	0.133451	11.5121		0.132534	33.075	0.128079	17.7394	0.122138	13.4501	0.127009	11.4517
	0.143156	37.5749	0.137696	24.8519	0.144797	15.3805	0.133546	11.3546		0.132676	32.9254	0.128217	17.7394	0.122225	13.5971	0.127099	11.626
	0.143258	37.5749	0.137843	24.8519	0.1449	15.6981	0.133641	11.5121		0.132771	32.9254	0.128308	17.7394	0.122356	13.4501	0.12719	11.4517
	0.143411	37.7455	0.137941	24.8519	0.145055	15.6981	0.133784	11.6697		0.132866	32.7642	0.1284	17.5822	0.122444	13.4501	0.127281	11.4517
	0.143462	37.916	0.138039	25.0083	0.145158	15.5393	0.133879	11.197		0.132961	32.9254	0.128492	17.7394	0.122531	13.4501	0.127417	11.4517
	0.143615	37.916	0.138138	25.0083	0.145261	15.5393	0.133974	11.3546		0.133103	33.075	0.128629	17.8967	0.122662	13.5971	0.127508	11.626
	0.143717	37.916	0.138285	24.6955	0.145364	15.6981	0.13407	11.5121		0.133197	33.2362	0.128721	17.8967	0.12275	13.5971	0.127599	11.626
	0.14382	37.916	0.138334	24.8519	0.145468	15.6981	0.134213	11.5121		0.133292	33.075	0.128812	17.7394	0.122837	13.4501	0.12769	11.4517
	0.143922	37.916	0.138481	25.0083	0.145623	15.5393	0.134308	11.5121		0.133387	32.9254	0.128904	17.7394	0.122924	13.4501	0.127826	11.4517
	0.144075	38.0866	0.138579	25.0083	0.145726	15.5393	0.134403	11.5121		0.133482	33.2362	0.128995	17.8967	0.123055	13.5971	0.127916	11.626
	0.144177	37.916	0.138678	24.8519	0.145829	15.5393	0.134498	11.3546		0.133624	33.075	0.129087	17.8967	0.123143	13.5971	0.128007	11.626
	0.144279	38.0866	0.138776	25.0083	0.145932	15.6981	0.134641	11.5121		0.133719	33.075	0.129224	17.8967	0.12323	13.4501	0.128098	11.626
	0.144381	38.0866	0.138923	25.1647	0.146087	15.6981	0.134736	11.6697		0.133813	33.2362	0.129316	17.7394	0.123318	13.4501	0.128189	11.4517
	0.144483	38.0866	0.139021	24.8519	0.14619	15.5393	0.134831	11.3546		0.133908	33.075	0.129407	17.8967	0.123405	13.5971	0.128325	11.4517
	0.144636	38.2572	0.139119	25.1647	0.146294	15.6981	0.134927	11.3546		0.13405	33.2362	0.129499	17.8967	0.123536	13.5971	0.128416	11.626
	0.144738	38.0866	0.139218	24.8519	0.146397	15.6981	0.13507	11.6697		0.134145	33.3974	0.129591	17.8967	0.123623	13.7336	0.128507	11.626
	0.14484	38.0866	0.139365	24.8519	0.1465	15.8569	0.135165	11.5121		0.13424	33.2362	0.129728	17.8967	0.123711	13.4501	0.128597	11.626
	0.144942	38.2572	0.139463	25.0083	0.146655	15.6981	0.13526	11.5121		0.134335	33.2362	0.12982	17.8967	0.123798	13.5971	0.128734	11.4517
	0.145095	38.2572	0.139561	25.0083	0.146758	15.5393	0.135355	11.5121		0.134429	33.3974	0.129911	18.054	0.123929	13.5971	0.128824	11.7878
	0.145198	38.0866	0.139659	24.8519	0.146861	15.6981	0.13545	11.3546		0.134572	33.3974	0.130003	18.054	0.124017	13.5971	0.128915	11.7878
	0.1453	38.2572	0.139807	25.0083	0.146965	15.8569	0.135593	11.6697		0.134666	33.2362	0.13014	17.8967	0.124104	13.5971	0.129006	11.626
	0.145402	38.4156	0.139905	25.0083	0.147068	15.6981	0.135688	11.6697		0.134761	33.3974	0.130232	17.8967	0.124192	13.5971	0.129097	11.626
	0.145504	38.4156	0.140003	25.1647	0.147171	15.6981	0.135784	11.5121		0.134856	33.3974	0.130323	18.054	0.124279	13.5971	0.129233	11.4517
	0.145657	38.4156	0.140101	25.1647	0.147326	15.6981	0.135879	11.5121		0.134998	33.5585	0.130461	18.054	0.12441	13.7336	0.129324	11.7878
	0.145759	38.2572	0.140248	25.0083	0.147429	15.6981	0.136022	11.6697		0.135093	33.5585	0.130552	18.054	0.124497	13.7336	0.129414	11.7878
	0.145861	38.2572	0.140347	25.1647	0.147533	15.8569	0.136117	11.6697		0.135188	33.3974	0.130644	18.054	0.124585	13.5971	0.129505	11.626
	0.145963	38.5861	0.140445	25.3099	0.147636	15.6981	0.136212	11.6697		0.135282	33.3974	0.130735	17.8967	0.124672	13.5971	0.129641	11.626
	0.146116	38.4156	0.140543	25.3099	0.147791	15.6981	0.136307	11.5121		0.135425	33.7197	0.130827	18.054	0.124803	13.7336	0.129732	11.7878
	0.146218	38.5861	0.140641	25.3099	0.147894	15.6981	0.136403	11.6697		0.135519	33.5585	0.130964	18.2113	0.124847	13.7336	0.129823	11.7878
	0.14632	38.4156	0.140788	25.1647	0.147997	15.8569	0.136498	11.8272		0.135614	33.3974	0.131056	18.2113	0.124978	13.7336	0.129914	11.7878
	0.146422	38.4156	0.140887	25.3099	0.1481	15.8569	0.136641	11.6697		0.135709	33.3974	0.131148	18.054	0.125066	13.5971	0.130005	11.626
	0.146524	38.7567	0.140985	25.4662	0.148255	15.6981	0.136736	11.6697		0.135851	33.5585	0.131239	18.054	0.125153	13.7336	0.130141	11.626
	0.146678	38.7567	0.141083	25.4662	0.148358	15.8569	0.136831	11.6697		0.135946	33.5585	0.131377	18.3573	0.12524	13.8806	0.130232	11.962
	0.14678	38.4156	0.14123	25.3099	0.148462	15.8569	0.136926	11.5121		0.136041	33.7197	0.131468	18.2113	0.125371	13.7336	0.130322	11.7878
	0.146882	38.5861	0.141328	25.3099	0.148565	15.8569	0.137022	11.8272		0.136135	33.5585	0.13156	18.2113	0.125459	13.7336	0.130413	11.7878
	0.146984	38.5861	0.141427	25.4662	0.14872	15.8569	0.137164	11.8272		0.136277	33.5585	0.131651	18.054	0.125546	13.7336	0.130549	11.7878
	0.147137	38.7567	0.141525	25.4662	0.148823	15.8569	0.13726	11.5121		0.136372	33.7197	0.131743	18.2113	0.125634	13.8806	0.130595	11.7878
	0.147239	38.7567	0.141623	25.4662	0.148926	15.6981	0.137355	11.6697		0.136467	33.7197	0.13188	18.2113	0.125721	13.8806	0.130731	11.962
	0.147341	38.5861	0.14177	25.3099	0.14903	16.0043	0.13745	11.6697		0.136562	33.7197	0.131972	18.3573	0.125852	13.7336	0.130822	11.7878
	0.147443	38.5861	0.141868	25.3099	0.149184	16.0043	0.137593	11.6697		0.136657	33.7197	0.132063	18.2113	0.12594	13.7336	0.130912	11.7878
	0.147596	38.7567	0.141967	25.6226	0.149288	15.8569	0.137688	11.6697		0.136799	33.7197	0.132155	18.2113	0.126027	13.7336	0.131003	11.7878
	0.147698	38.7567	0.142065	25.4662	0.149391	15.8569	0.137783	11.5121		0.136893	33.8809	0.132292	18.3573	0.126114	13.8806	0.131139	11.962
	0.1478	38.7567	0.142212	25.3099	0.149494	16.0043	0.137878	11.6697		0.136988	34.0306	0.132384	18.3573	0.126245	14.0276	0.13123	11.962
	0.147902	38.5861	0.14231	25.4662	0.149597	16.0043	0.137974	11.8272		0.137083	33.8809	0.132476	18.2113	0.126333	13.7336	0.131366	11.7878
	0.148056	38.9273	0.142408	25.6226	0.149752	16.1631	0.138117	11.6697		0.137225	33.7197	0.132567	18.2113	0.12642	13.7336	0.131412	11.7878
	0.148158	38.9273	0.142507	25.4662	0.149855	16.0043	0.138212	11.6697		0.137273	33.8809	0.132659	18.3573	0.126508	13.8806	0.131548	11.962
	0.14826	38.9273	0.142605	25.4662	0.149959	16.0043	0.138307	11.5121		0.137415	34.0306	0.132796	18.3573	0.126595	13.8806	0.131639	11.962
	0.148362	38.9273	0.142752	25.6226	0.150062	16.1631	0.138402	11.8272		0.137509	34.0306	0.132888	18.5146	0.126726	14.0276	0.131729	11.962
	0.148515	38.9273	0.14285	25.6226	0.150217	16.0043	0.138545	11.8272		0.137604	33.8809	0.132979	18.3573	0.126813	13.7336	0.13182	11.7878
	0.148566	38.9273	0.142948	25.6226	0.15032	16.0043	0.13864	11.6697		0.137699	33.8809	0.133071	18.3573	0.126901	13.8806	0.131956	11.7878
	0.148719	39.2684	0.143046	25.6226	0.150423	15.8569	0.138735	11.6697		0.137841	34.0306	0.133208	18.5146	0.127032	14.0276	0.132047	11.962
	0.148821	39.2684	0.143194	25.6226	0.150527	16.1631	0.138831	11.8272		0.137936	34.1917	0.1333	18.5146	0.127119	14.0276	0.132138	11.962
	0.148923	39.0979	0.143243	25.4662	0.15063	16.3219	0.138974	11.8272		0.138031	34.0306	0.133391	18.3573	0.127207	13.8806	0.132229	11.7878
	0.149025	39.2684	0.14339	25.779	0.150785	16.1631	0.139069	11.8272		0.138125	34.0306	0.133483	18.3573	0.127294	13.8806	0.132365	11.962
	0.149178	39.2684	0.143488	25.779	0.150888	15.8569	0.139164	11.8272		0.13822	34.1917	0.133575	18.3573	0.127425	14.1746	0.132456	11.7878
	0.14928	39.2684	0.143586	25.779	0.150991	16.0043	0.139259	11.6697		0.138362	34.1917	0.133666	18.5146	0.127513	14.0276	0.132547	11.962
	0.149382	39.2684	0.143685	25.779	0.151094	16.1631	0.139402	11.9735		0.138457	34.1917	0.133803	18.5146	0.1276	14.0276	0.132637	11.962
	0.149485	39.2684	0.143832	25.779	0.151249	16.1631	0.139497	11.9735		0.138552	34.1917	0.133895	18.3573	0.127687	13.8806	0.132728	11.962
	0.149587	39.4268	0.14393	25.9354	0.151352	16.1631	0.139592	11.8272		0.138647	34.1917	0.133987	18.5146	0.127775	13.8806	0.132864	11.7878
	0.14974	39.4268	0.144028	25.9354	0.151456	16.1631	0.139688	11.6697		0.138789	34.3529	0.134078	18.5146	0.127906	14.1746	0.132955	11.962
	0.149842	39.2684	0.144176	25.779	0.151559	16.1631	0.139831	11.6697		0.138884	34.3529	0.13417	18.6719	0.127993	14.0276	0.133046	11.962
	0.149944	39.2684	0.144274	25.9354	0.151662	16.3219	0.139926	11.9735		0.138978	34.1917	0.134307	18.5146	0.128081	14.0276	0.133137	11.962
	0.150046	39.2684	0.144372	26.0917	0.151817	16.3219	0.140021	11.8272		0.139073	34.1917	0.134399	18.5146	0.128168	13.8806	0.133273	11.962
	0.150199	39.4268	0.14447	25.9354	0.15192	16.1631	0.140116	11.6697		0.139168	34.3529	0.13449	18.5146	0.128299	14.1746	0.133364	11.962
	0.150301	39.4268	0.144568	26.0917	0.152024	16.0043	0.140211	11.8272		0.13931	34.5141	0.134582	18.6719	0.128387	14.1746	0.133454	12.1363
	0.150403	39.2684	0.144716	25.779	0.152127	16.3219	0.140354	11.9735		0.139405	34.5141	0.134719	18.6719	0.128474	14.1746	0.133545	12.1363
	0.150505	39.4268	0.144814	25.779	0.15223	16.3219	0.140449	11.9735		0.1395	34.3529	0.134811	18.5146	0.128561	14.0276	0.133636	11.7878
	0.150607	39.5974	0.144912	25.9354	0.152333	16.0043	0.140545	12.1311		0.139594	34.3529	0.134902	18.5146	0.128649	14.0276	0.133772	11.962
	0.15076	39.5974	0.14501	25.9354	0.152488	16.0043	0.14064	11.9735		0.139737	34.5141	0.13504	18.6719	0.12878	14.1746	0.133863	12.1363
	0.150863	39.4268	0.145157	25.9354	0.152591	16.1631	0.140783	11.9735		0.139831	34.5141	0.135131	18.6719	0.128867	14.1746	0.133954	12.1363
	0.150965	39.5974	0.145256	25.9354	0.152695	16.3219	0.140878	11.9735		0.139926	34.3529	0.135223	18.6719	0.128955	14.1746	0.134044	11.962
	0.151067	39.5974	0.145354	26.0917	0.152798	16.3219	0.140973	11.9735		0.140068	34.3529	0.135315	18.6719	0.129042	14.0276	0.134181	11.962
	0.15122	39.5974	0.145452	26.0917	0.152953	16.1631	0.141068	11.8272		0.140163	34.5141	0.135406	18.6719	0.129173	14.1746	0.134271	11.962
	0.151322	39.9385	0.14555	26.0917	0.153056	16.1631	0.141164	11.8272		0.140258	34.6752	0.135544	18.8292	0.129217	14.1746	0.134362	12.3106
	0.151424	39.768	0.145697	25.9354	0.153159	16.3219	0.141259	11.8272		0.140353	34.6752	0.135635	18.8292	0.129348	14.1746	0.134453	12.3106
	0.151526	39.768	0.145795	26.0917	0.153262	16.3219	0.141402	11.9735		0.140447	34.5141	0.135727	18.6719	0.129435	14.1746	0.134544	11.962
	0.151628	39.768	0.145894	26.0917	0.153417	16.3219	0.141497	11.9735		0.140589	34.5141	0.135818	18.6719	0.129523	14.1746	0.13468	11.962
	0.151781	39.768	0.145992	26.3933	0.153521	16.3219	0.141592	11.8272		0.140684	34.6752	0.135956	18.8292	0.12961	14.3216	0.134771	12.3106
	0.151883	39.768	0.146139	26.0917	0.153624	16.1631	0.141687	11.9735		0.140779	34.8364	0.136047	18.8292	0.129741	14.3216	0.134862	12.1363
	0.151985	39.768	0.146237	25.9354	0.153727	16.4807	0.141783	12.1311		0.140874	34.6752	0.136139	18.8292	0.129829	14.1746	0.134952	12.1363
	0.152087	39.5974	0.146335	26.2369	0.153882	16.4807	0.141925	11.9735		0.141016	34.6752	0.13623	18.6719	0.129916	14.1746	0.135089	12.1363
	0.15224	39.9385	0.146434	26.2369	0.153985	16.3219	0.142021	11.8272		0.141111	34.6752	0.136322	18.8292	0.130003	14.1746	0.135134	12.1363
	0.152343	39.9385	0.146532	26.2369	0.154088	16.4807	0.142116	11.8272		0.141205	34.8364	0.136459	18.9865	0.130091	14.3216	0.13527	12.3106
	0.152445	39.768	0.146679	26.0917	0.154192	16.4807	0.142211	11.9735		0.1413	34.8364	0.136551	18.9865	0.130222	14.3216	0.135361	12.3106
	0.152547	39.768	0.146777	26.0917	0.154346	16.3219	0.142354	11.9735		0.141395	34.6752	0.136643	18.8292	0.130309	14.1746	0.135452	12.1363
	0.1527	39.9385	0.146875	26.2369	0.15445	16.3219	0.142449	12.1311		0.141537	34.8364	0.136734	18.8292	0.130397	14.1746	0.135542	12.1363
	0.152802	39.9385	0.146974	26.2369	0.154553	16.3219	0.142544	11.8272		0.141632	34.9976	0.136872	18.9865	0.130484	14.3216	0.135679	12.3106
	0.152904	39.9385	0.147121	26.0917	0.154656	16.3219	0.142639	11.9735		0.141727	35.1473	0.136963	18.9865	0.130615	14.3216	0.135769	12.3106
	0.153006	40.1091	0.147219	26.2369	0.154759	16.4807	0.142735	12.1311		0.141821	34.8364	0.137055	18.8292	0.130703	14.3216	0.135906	12.3106
	0.153159	39.9385	0.147317	26.3933	0.154914	16.4807	0.142878	11.9735		0.141964	34.8364	0.137146	18.8292	0.13079	14.3216	0.135996	12.1363
	0.153261	40.1091	0.147415	26.3933	0.155018	16.3219	0.142973	11.9735		0.142011	34.8364	0.137238	18.8292	0.130877	14.1746	0.136087	12.1363
	0.153363	40.2797	0.147514	26.5497	0.155121	16.3219	0.143068	11.9735		0.142153	34.9976	0.137375	18.9865	0.131009	14.4686	0.136178	12.3106
	0.153465	40.1091	0.147661	26.3933	0.155224	16.4807	0.143163	11.9735		0.142248	34.9976	0.137467	18.9865	0.131096	14.3216	0.136269	12.3106
	0.153618	40.1091	0.147759	26.3933	0.155379	16.4807	0.143306	12.1311		0.142343	34.8364	0.137558	18.8292	0.131183	14.3216	0.13636	12.1363
	0.153669	40.4381	0.147857	26.5497	0.155482	16.4807	0.143401	12.1311		0.142437	34.9976	0.13765	18.9865	0.131271	14.3216	0.136496	12.3106
	0.153823	40.2797	0.147955	26.706	0.155585	16.3219	0.143496	11.9735		0.14258	35.1473	0.137787	18.9865	0.131402	14.4686	0.136586	12.3106
	0.153925	40.4381	0.148103	26.5497	0.155689	16.4807	0.143592	12.1311		0.142674	35.1473	0.137879	19.1438	0.131489	14.4686	0.136677	12.3106
	0.154027	40.2797	0.148152	26.2369	0.155792	16.6395	0.143735	12.2886		0.142769	35.1473	0.137971	18.9865	0.131577	14.4686	0.136768	12.4848
	0.154129	40.2797	0.148299	26.3933	0.155947	16.6395	0.14383	12.2886		0.142864	34.9976	0.138062	18.9865	0.131664	14.3216	0.136904	12.3106
	0.154282	40.4381	0.148397	26.706	0.15605	16.4807	0.143925	12.1311		0.142959	35.1473	0.138154	18.9865	0.131795	14.3216	0.136995	12.3106
	0.154384	40.4381	0.148495	26.5497	0.156153	16.4807	0.14402	12.1311		0.143101	35.3084	0.138245	19.1438	0.131883	14.4686	0.137086	12.4848
	0.154486	40.2797	0.148594	26.3933	0.156256	16.6395	0.144163	12.1311		0.143196	35.1473	0.138383	19.1438	0.13197	14.4686	0.137177	12.4848
	0.154588	40.2797	0.148741	26.5497	0.156411	16.7983	0.144258	12.2886		0.14329	35.1473	0.138474	19.1438	0.132057	14.3216	0.137267	12.3106
	0.15469	40.4381	0.148839	26.5497	0.156515	16.6395	0.144353	12.2886		0.143385	35.1473	0.138566	19.1438	0.132145	14.3216	0.137404	12.3106
	0.154843	40.4381	0.148937	26.706	0.156618	16.4807	0.144449	12.1311		0.143527	35.3084	0.138657	19.1438	0.132276	14.4686	0.137494	12.3106
	0.154945	40.4381	0.149084	26.5497	0.156721	16.6395	0.144592	12.2886		0.143622	35.3084	0.138749	19.3011	0.132363	14.6051	0.137585	12.4848
	0.155047	40.4381	0.149183	26.5497	0.156824	16.6395	0.144687	12.2886		0.143717	35.3084	0.138886	19.3011	0.132451	14.6051	0.137676	12.4848
	0.15515	40.4381	0.149281	26.706	0.156979	16.7983	0.144782	12.4462		0.143812	35.3084	0.138978	19.1438	0.132538	14.4686	0.137812	12.3106
	0.155303	40.4381	0.149379	26.8624	0.157082	16.7983	0.144877	12.2886		0.143906	35.3084	0.13907	19.3011	0.132669	14.4686	0.137903	12.3106
	0.155405	40.6087	0.149477	26.706	0.157186	16.6395	0.144972	12.2886		0.144049	35.4696	0.139161	19.3011	0.132757	14.6051	0.137994	12.4848
	0.155507	40.4381	0.149624	26.706	0.157289	16.7983	0.145115	12.2886		0.144143	35.4696	0.139298	19.3011	0.132844	14.6051	0.138084	12.4848
	0.155609	40.6087	0.149723	26.706	0.157392	16.7983	0.14521	12.4462		0.144238	35.3084	0.13939	19.3011	0.132931	14.4686	0.138175	12.3106
	0.155711	40.6087	0.149821	26.706	0.157495	16.7983	0.145306	12.4462		0.144333	35.3084	0.139482	19.1438	0.133019	14.4686	0.138311	12.3106
	0.155864	40.7792	0.149919	26.8624	0.15765	16.7983	0.145401	12.2886		0.144475	35.4696	0.139619	19.1438	0.13315	14.6051	0.138402	12.4848
	0.155966	40.7792	0.150066	26.8624	0.157753	16.6395	0.145544	12.2886		0.14457	35.6308	0.139711	19.4471	0.133237	14.6051	0.138493	12.6591
	0.156068	40.6087	0.150164	26.706	0.157857	16.7983	0.145639	12.4462		0.144665	35.4696	0.139802	19.3011	0.133325	14.6051	0.138584	12.6591
	0.15617	40.7792	0.150263	26.8624	0.15796	16.7983	0.145734	12.4462		0.144807	35.4696	0.139894	19.3011	0.133412	14.4686	0.13872	12.3106
	0.156323	40.9498	0.150361	27.0188	0.158115	16.6395	0.145829	12.2886		0.144901	35.6308	0.139985	19.1438	0.133543	14.4686	0.138811	12.4848
	0.156425	40.9498	0.150459	27.0188	0.158218	16.7983	0.145925	12.2886		0.144996	35.6308	0.140123	19.3011	0.133587	14.6051	0.138901	12.6591
	0.156528	40.7792	0.150606	26.8624	0.158321	16.9458	0.14602	12.2886		0.145091	35.6308	0.140214	19.4471	0.133718	14.6051	0.138992	12.6591
	0.15663	40.9498	0.150704	26.8624	0.158425	16.7983	0.146163	12.4462		0.145186	35.6308	0.140306	19.4471	0.133805	14.4686	0.139083	12.4848
	0.156732	40.7792	0.150803	27.0188	0.158579	16.9458	0.146258	12.4462		0.145328	35.6308	0.140397	19.3011	0.133893	14.6051	0.139219	12.4848
	0.156885	41.1204	0.150901	27.164	0.158683	16.6395	0.146353	12.2886		0.145423	35.6308	0.140535	19.4471	0.13398	14.6051	0.13931	12.4848
	0.156987	41.1204	0.151048	26.8624	0.158786	16.6395	0.146448	12.2886		0.145517	35.7919	0.140626	19.6044	0.134111	14.6051	0.139401	12.6591
	0.157089	40.9498	0.151146	27.0188	0.158889	16.7983	0.146544	12.4462		0.145612	35.7919	0.140718	19.6044	0.134199	14.7521	0.139492	12.6591
	0.157191	40.9498	0.151244	26.8624	0.159044	16.7983	0.146686	12.4462		0.145754	35.7919	0.14081	19.4471	0.134286	14.6051	0.139628	12.4848
	0.157344	41.2909	0.151343	27.0188	0.159147	16.7983	0.146782	12.4462		0.145849	35.7919	0.140901	19.4471	0.134373	14.6051	0.139673	12.4848
	0.157446	41.1204	0.151441	27.164	0.15925	16.7983	0.146877	12.2886		0.145944	35.7919	0.141039	19.6044	0.134461	14.7521	0.139809	12.6591
	0.157548	41.1204	0.151588	27.0188	0.159354	16.9458	0.146972	12.2886		0.146039	35.9531	0.14113	19.6044	0.134592	14.7521	0.1399	12.6591
	0.15765	41.1204	0.151686	26.8624	0.159509	16.9458	0.147115	12.4462		0.146133	35.7919	0.141222	19.6044	0.134679	14.6051	0.140036	12.6591
	0.157803	41.2909	0.151784	27.164	0.159612	16.9458	0.14721	12.4462		0.146276	35.7919	0.141313	19.6044	0.134767	14.6051	0.140082	12.6591
	0.157905	41.2909	0.151883	27.0188	0.159715	16.7983	0.147305	12.2886		0.14637	35.9531	0.141451	19.6044	0.134854	14.6051	0.140218	12.4848
	0.158008	41.2909	0.15203	27.0188	0.159818	16.7983	0.1474	12.4462		0.146465	36.1028	0.141542	19.6044	0.134985	14.7521	0.140309	12.6591
	0.15811	41.2909	0.152128	27.0188	0.159922	16.9458	0.147496	12.4462		0.14656	36.1028	0.141634	19.6044	0.135073	14.7521	0.140445	12.8209
	0.158263	41.2909	0.152226	27.0188	0.160076	16.9458	0.147639	12.4462		0.146702	35.9531	0.141725	19.6044	0.13516	14.6051	0.140536	12.6591
	0.158365	41.2909	0.152324	27.164	0.16018	16.7983	0.147734	12.4462		0.146749	35.9531	0.141817	19.6044	0.135247	14.6051	0.140626	12.6591
	0.158467	41.6199	0.152423	27.164	0.160283	16.9458	0.147829	12.4462		0.146892	36.1028	0.141954	19.7617	0.135378	14.8991	0.140717	12.8209
	0.158569	41.4615	0.15257	27.164	0.160386	16.9458	0.147924	12.4462		0.146986	36.1028	0.142046	19.7617	0.135466	14.7521	0.140808	12.8209
	0.158722	41.2909	0.152668	27.164	0.160541	17.1046	0.148067	12.6037		0.147081	35.9531	0.142138	19.7617	0.135553	14.7521	0.140899	12.8209
	0.158773	41.4615	0.152766	27.164	0.160644	17.1046	0.148162	12.6037		0.147176	35.9531	0.142229	19.6044	0.135641	14.7521	0.141035	12.6591
	0.158926	41.4615	0.152864	27.3204	0.160747	16.9458	0.148257	12.6037		0.147318	36.1028	0.142367	19.6044	0.135772	14.7521	0.141126	12.4848
	0.159028	41.6199	0.153012	27.4767	0.160851	17.1046	0.1484	12.6037		0.147413	36.264	0.142458	19.919	0.135859	14.8991	0.141217	12.8209
	0.15913	41.6199	0.153061	27.164	0.160954	17.1046	0.148496	12.4462		0.147508	36.264	0.14255	19.7617	0.135947	14.8991	0.141307	12.8209
	0.159232	41.4615	0.153208	27.3204	0.161109	17.1046	0.148591	12.7612		0.147602	36.1028	0.142641	19.6044	0.136034	14.7521	0.141443	12.6591
	0.159386	41.6199	0.153306	27.4767	0.161212	17.1046	0.148686	12.7612		0.147697	36.1028	0.142733	19.7617	0.136165	14.7521	0.141534	12.6591
	0.159488	41.7905	0.153404	27.4767	0.161315	16.9458	0.148781	12.4462		0.147839	36.264	0.142824	19.919	0.136252	14.8991	0.141625	12.8209
	0.15959	41.7905	0.153552	27.3204	0.161419	16.9458	0.148924	12.4462		0.147934	36.264	0.142962	19.919	0.13634	14.8991	0.141716	12.8209
	0.159692	41.6199	0.15365	27.3204	0.161573	17.1046	0.149019	12.7612		0.148029	36.4251	0.143053	19.7617	0.136427	14.7521	0.141807	12.8209
	0.159794	41.6199	0.153748	27.4767	0.161677	17.1046	0.149114	12.6037		0.148124	36.264	0.143145	19.7617	0.136515	14.8991	0.141943	12.6591
	0.159947	41.9611	0.153846	27.6331	0.16178	16.9458	0.14921	12.4462		0.148266	36.264	0.143237	19.7617	0.136646	14.7521	0.142034	12.6591
	0.160049	41.9611	0.153993	27.4767	0.161883	16.9458	0.149353	12.6037		0.148361	36.4251	0.143328	20.0762	0.136733	14.8991	0.142124	12.8209
	0.160151	41.6199	0.154092	27.4767	0.161986	17.1046	0.149448	12.6037		0.148455	36.4251	0.143466	20.0762	0.13682	14.8991	0.142215	12.8209
	0.160253	41.6199	0.15419	27.4767	0.162141	17.1046	0.149543	12.6037		0.14855	36.264	0.143557	19.7617	0.136908	14.8991	0.142351	12.6591
	0.160406	41.9611	0.154288	27.4767	0.162244	16.9458	0.149638	12.6037		0.148645	36.264	0.143649	19.919	0.137039	14.8991	0.142442	12.8209
	0.160508	41.7905	0.154386	27.6331	0.162348	17.1046	0.149733	12.6037		0.148787	36.5863	0.143786	20.0762	0.137126	14.8991	0.142533	12.9952
	0.16061	41.7905	0.154533	27.4767	0.162451	17.1046	0.149876	12.6037		0.148882	36.5863	0.143878	20.0762	0.137214	14.8991	0.142624	12.8209
	0.160712	41.7905	0.154632	27.4767	0.162554	17.1046	0.149971	12.7612		0.148976	36.5863	0.143969	20.0762	0.137301	15.0461	0.142714	12.9952
	0.160815	41.9611	0.15473	27.4767	0.162657	17.2634	0.150067	12.7612		0.149071	36.5863	0.144061	19.919	0.137389	14.8991	0.142851	12.8209
	0.160968	41.9611	0.154828	27.6331	0.162812	17.1046	0.150162	12.6037		0.149213	36.4251	0.144198	19.919	0.13752	14.8991	0.142941	12.8209
	0.16107	41.9611	0.154975	27.6331	0.162916	17.1046	0.150305	12.6037		0.149308	36.5863	0.14429	20.0762	0.137607	15.0461	0.143032	12.9952
	0.161172	41.9611	0.155073	27.6331	0.163019	17.2634	0.1504	12.6037		0.149403	36.5863	0.144381	20.0762	0.137694	15.0461	0.143123	12.9952
	0.161274	41.9611	0.155172	27.6331	0.163122	17.2634	0.150495	12.7612		0.149545	36.5863	0.144473	20.0762	0.137782	14.8991	0.143259	12.8209
	0.161427	42.1316	0.15527	27.6331	0.163277	17.1046	0.15059	12.7612		0.14964	36.7475	0.144565	20.0762	0.137913	14.8991	0.14335	12.8209
	0.161529	42.3022	0.155368	27.7895	0.16338	17.1046	0.150686	12.6037		0.149735	36.7475	0.144702	20.0762	0.137957	14.8991	0.143441	12.8209
	0.161631	42.3022	0.155515	27.6331	0.163483	17.1046	0.150781	12.6037		0.149829	36.7475	0.144793	20.2335	0.138088	15.1931	0.143532	12.9952
	0.161733	42.1316	0.155613	27.7895	0.163587	17.4222	0.150924	12.9188		0.149924	36.7475	0.144885	20.0762	0.138175	15.0461	0.143622	13.1694
	0.161835	42.3022	0.155712	27.6331	0.163741	17.2634	0.151019	12.7612		0.150066	36.7475	0.144977	20.0762	0.138263	15.0461	0.143759	12.8209
	0.161988	42.3022	0.15581	27.9458	0.163845	17.1046	0.151114	12.7612		0.150161	36.7475	0.145114	20.0762	0.13835	15.0461	0.143849	12.8209
	0.16209	42.3022	0.155957	27.9458	0.163948	17.2634	0.151209	12.7612		0.150256	36.7475	0.145206	20.2335	0.138481	15.1931	0.14394	12.9952
	0.162193	42.3022	0.156055	27.4767	0.164051	17.4222	0.151305	12.7612		0.150351	36.9086	0.145297	20.2335	0.138568	15.0461	0.144031	12.9952
	0.162295	42.3022	0.156153	27.6331	0.164206	17.4222	0.151447	12.9188		0.150493	36.7475	0.145389	19.919	0.138656	15.0461	0.144167	12.9952
	0.162448	42.3022	0.156252	27.7895	0.164309	17.2634	0.151543	12.9188		0.150588	36.7475	0.14548	20.0762	0.138743	15.0461	0.144212	12.9952
	0.16255	42.4728	0.15635	27.7895	0.164413	17.2634	0.151638	12.6037		0.150682	36.9086	0.145618	20.2335	0.138831	15.0461	0.144349	12.8209
	0.162652	42.4728	0.156497	27.6331	0.164516	17.2634	0.151733	12.7612		0.150777	37.0583	0.145709	20.2335	0.138962	15.1931	0.144439	12.9952
	0.162805	42.3022	0.156595	27.7895	0.164671	17.4222	0.151876	13.0651		0.150872	37.0583	0.145801	20.3796	0.139049	15.1931	0.144576	12.9952
	0.162907	42.4728	0.156693	27.7895	0.164774	17.4222	0.151971	12.9188		0.151014	36.9086	0.145892	20.2335	0.139137	15.0461	0.144621	12.9952
	0.163009	42.4728	0.156792	27.7895	0.164877	17.2634	0.152066	12.9188		0.151109	36.9086	0.14603	20.0762	0.139224	15.0461	0.144757	12.9952
	0.163111	42.4728	0.156939	27.9458	0.16498	17.2634	0.152161	12.9188		0.151204	37.2195	0.146121	20.3796	0.139355	15.1931	0.144848	13.1694
	0.163213	42.4728	0.157037	27.7895	0.165084	17.4222	0.152257	12.7612		0.151298	37.0583	0.146213	20.3796	0.139442	15.1931	0.144984	12.9952
	0.163366	42.4728	0.157135	27.7895	0.165238	17.581	0.1524	13.0651		0.15144	36.9086	0.146305	20.3796	0.13953	15.0461	0.145075	12.9952
	0.163468	42.4728	0.157233	27.9458	0.165342	17.4222	0.152495	12.9188		0.151488	37.0583	0.146396	20.2335	0.139617	15.0461	0.145166	12.9952
	0.16357	42.8017	0.157332	27.9458	0.165445	17.4222	0.15259	12.9188		0.15163	37.0583	0.146534	20.2335	0.139748	15.0461	0.145256	12.9952
	0.163673	42.6312	0.157479	28.091	0.165548	17.4222	0.152685	12.9188		0.151725	37.2195	0.146625	20.5369	0.139836	15.34	0.145347	13.1694
	0.163826	42.4728	0.157577	27.9458	0.165703	17.581	0.152828	13.0651		0.15182	37.2195	0.146717	20.3796	0.139923	15.1931	0.145438	13.1694
	0.163877	42.6312	0.157675	27.7895	0.165806	17.581	0.152923	13.0651		0.151914	37.0583	0.146808	20.2335	0.14001	15.1931	0.145574	12.9952
	0.16403	42.6312	0.157773	27.9458	0.16591	17.4222	0.153018	13.0651		0.152056	37.0583	0.146946	20.2335	0.140142	15.1931	0.145665	12.9952
	0.164132	42.9723	0.157921	28.091	0.166013	17.4222	0.153161	12.9188		0.152151	37.2195	0.147037	20.5369	0.140229	15.34	0.145756	13.1694
	0.164234	42.6312	0.15797	27.9458	0.166116	17.581	0.153257	13.0651		0.152246	37.2195	0.147129	20.5369	0.140316	15.34	0.145847	13.1694
	0.164336	42.4728	0.158117	27.9458	0.166271	17.581	0.153352	12.9188		0.152341	37.2195	0.14722	20.5369	0.140404	15.1931	0.145983	13.3437
	0.164489	42.8017	0.158215	28.091	0.166374	17.4222	0.153447	13.0651		0.152436	37.2195	0.147312	20.3796	0.140535	15.1931	0.146074	12.9952
	0.164591	42.8017	0.158313	28.091	0.166477	17.581	0.153542	12.9188		0.152578	37.3806	0.147404	20.3796	0.140622	15.1931	0.146164	12.9952
	0.164693	42.8017	0.158461	28.091	0.166581	17.4222	0.153685	12.9188		0.152672	37.3806	0.147541	20.5369	0.14071	15.34	0.146255	13.1694
	0.164795	42.8017	0.158559	28.091	0.166735	17.581	0.15378	13.0651		0.152767	37.5418	0.147633	20.5369	0.140797	15.34	0.146346	13.1694
	0.164897	42.8017	0.158657	28.091	0.166839	17.581	0.153875	13.0651		0.152862	37.2195	0.147724	20.5369	0.140884	15.1931	0.146482	13.1694
	0.165051	42.9723	0.158755	28.2474	0.166942	17.4222	0.153971	13.0651		0.153004	37.2195	0.147816	20.3796	0.141016	15.1931	0.146573	12.9952
	0.165153	43.1429	0.158902	28.2474	0.167045	17.581	0.154114	12.9188		0.153099	37.5418	0.147907	20.5369	0.141103	15.34	0.146664	13.1694
	0.165255	42.8017	0.159001	28.091	0.167148	17.581	0.154209	12.9188		0.153194	37.3806	0.148045	20.6941	0.14119	15.34	0.146754	13.3437
	0.165357	42.9723	0.159099	28.2474	0.167303	17.581	0.154304	13.0651		0.153288	37.3806	0.148136	20.6941	0.141278	15.34	0.146891	13.3437
	0.16551	42.9723	0.159197	28.4038	0.167407	17.7397	0.154399	13.0651		0.153383	37.3806	0.148228	20.5369	0.141409	15.34	0.146981	13.1694
	0.165612	42.9723	0.159295	28.4038	0.16751	17.4222	0.154494	12.9188		0.153525	37.5418	0.148365	20.5369	0.141496	15.34	0.147072	13.1694
	0.165714	43.3135	0.159442	28.4038	0.167613	17.581	0.154637	12.9188		0.15362	37.5418	0.148457	20.6941	0.141584	15.487	0.147163	13.3437
	0.165816	43.1429	0.159541	28.2474	0.167716	17.8872	0.154732	13.2226		0.153715	37.703	0.148548	20.6941	0.141671	15.487	0.147254	13.3437
	0.165918	43.1429	0.159639	28.4038	0.16782	17.7397	0.154828	13.0651		0.153857	37.5418	0.14864	20.5369	0.141758	15.34	0.14739	13.1694
	0.166071	43.3135	0.159737	28.4038	0.167974	17.581	0.154923	13.2226		0.153952	37.5418	0.148777	20.5369	0.14189	15.34	0.147481	13.1694
	0.166173	43.3135	0.159884	28.4038	0.168078	17.7397	0.155066	13.2226		0.154047	37.703	0.148869	20.5369	0.141977	15.487	0.147571	13.1694
	0.166275	43.3135	0.159982	28.4038	0.168181	17.7397	0.155161	12.9188		0.154141	37.703	0.148961	20.6941	0.142064	15.487	0.147662	13.3437
	0.166377	43.1429	0.160081	28.4038	0.168284	17.8872	0.155256	13.2226		0.154284	37.5418	0.149052	20.8514	0.142152	15.487	0.147798	13.3437
	0.166531	43.1429	0.160179	28.4038	0.168439	18.046	0.155351	13.2226		0.154378	37.703	0.149144	20.6941	0.142283	15.34	0.147889	13.1694
	0.166633	43.484	0.160277	28.4038	0.168542	17.581	0.155447	13.0651		0.154473	37.5418	0.149281	20.5369	0.142327	15.487	0.14798	13.1694
	0.166735	43.484	0.160424	28.4038	0.168645	17.7397	0.155542	13.0651		0.154568	37.703	0.149373	20.8514	0.142458	15.487	0.148071	13.3437
	0.166837	43.1429	0.160522	28.2474	0.168749	17.8872	0.155685	13.2226		0.154663	37.8642	0.149464	20.6941	0.142545	15.6235	0.148162	13.3437
	0.166939	43.484	0.16062	28.4038	0.168904	17.7397	0.15578	13.2226		0.154805	37.703	0.149556	20.6941	0.142632	15.34	0.148298	13.1694
	0.167092	43.484	0.160719	28.5602	0.169007	17.7397	0.155875	13.2226		0.1549	37.703	0.149693	20.6941	0.14272	15.34	0.148389	13.3437
	0.167194	43.484	0.160866	28.5602	0.16911	17.7397	0.15597	13.0651		0.154994	38.0138	0.149785	20.6941	0.142851	15.6235	0.148479	13.3437
	0.167296	43.484	0.160964	28.4038	0.169213	17.7397	0.156066	13.2226		0.155089	37.8642	0.149876	20.8514	0.142938	15.6235	0.14857	13.518
	0.167398	43.3135	0.161062	28.4038	0.169368	17.8872	0.156208	13.2226		0.155231	37.8642	0.149968	20.8514	0.143026	15.6235	0.148706	13.518
	0.167551	43.3135	0.16116	28.5602	0.169471	17.8872	0.156304	13.2226		0.155326	37.8642	0.15006	20.6941	0.143113	15.487	0.148752	13.3437
	0.167653	43.6424	0.161259	28.4038	0.169575	17.8872	0.156399	13.2226		0.155421	37.8642	0.150197	20.6941	0.1432	15.487	0.148888	13.3437
	0.167755	43.484	0.161406	28.5602	0.169678	17.7397	0.156494	13.2226		0.155516	38.0138	0.150288	20.8514	0.143332	15.6235	0.148979	13.518
	0.167909	43.484	0.161504	28.5602	0.169833	17.8872	0.156637	13.2226		0.15561	38.0138	0.15038	20.8514	0.143419	15.6235	0.149115	13.3437
	0.168011	43.484	0.161602	28.4038	0.169936	18.046	0.156732	13.2226		0.155752	38.0138	0.150472	20.6941	0.143506	15.487	0.149206	13.3437
	0.168113	43.6424	0.1617	28.7165	0.170039	17.8872	0.156827	13.3802		0.155847	38.0138	0.150609	20.6941	0.143594	15.487	0.149296	13.3437
	0.168215	43.6424	0.161848	28.7165	0.170142	17.8872	0.156922	13.2226		0.155942	38.3362	0.150701	20.6941	0.143725	15.6235	0.149387	13.3437
	0.168317	43.813	0.161946	28.5602	0.170246	17.8872	0.157018	13.0651		0.156037	38.175	0.150792	20.8514	0.143812	15.7705	0.149523	13.518
	0.16847	43.813	0.162044	28.7165	0.170401	18.046	0.157161	13.2226		0.156179	38.0138	0.150884	21.0087	0.1439	15.6235	0.149614	13.518
	0.168572	43.813	0.162142	28.8729	0.170504	18.046	0.157256	13.3802		0.156226	38.0138	0.150975	20.6941	0.143987	15.487	0.149705	13.518
	0.168674	43.813	0.16224	28.8729	0.170607	17.8872	0.157351	13.2226		0.156368	38.0138	0.151113	20.6941	0.144118	15.6235	0.149796	13.3437
	0.168776	43.813	0.162388	29.0181	0.17071	18.046	0.157494	13.2226		0.156463	38.175	0.151204	20.8514	0.144206	15.6235	0.149887	13.518
	0.168929	43.813	0.162486	28.7165	0.170865	18.2048	0.157589	13.2226		0.156558	38.3362	0.151296	20.8514	0.144293	15.7705	0.149977	13.518
	0.16898	43.6424	0.162584	28.8729	0.170968	18.2048	0.157684	13.2226		0.156653	38.0138	0.151387	20.8514	0.14438	15.6235	0.150113	13.518
	0.169133	43.813	0.162682	28.8729	0.171072	18.046	0.157779	13.2226		0.156795	38.175	0.151525	20.8514	0.144511	15.6235	0.150204	13.518
	0.169235	43.9836	0.16283	28.8729	0.171175	18.2048	0.157922	13.2226		0.15689	38.3362	0.151616	20.8514	0.144599	15.6235	0.150295	13.518
	0.169338	43.9836	0.162879	28.8729	0.171278	18.046	0.158018	13.2226		0.156984	38.3362	0.151708	21.0087	0.144686	15.7705	0.150386	13.518
	0.16944	43.813	0.163026	28.8729	0.171433	18.2048	0.158113	13.2226		0.157079	38.3362	0.1518	21.0087	0.144774	15.7705	0.150522	13.518
	0.169593	43.813	0.163124	28.8729	0.171536	18.2048	0.158208	13.3802		0.157174	38.3362	0.151891	20.8514	0.144905	15.6235	0.150613	13.518
	0.169695	44.1541	0.163222	29.0181	0.171639	18.046	0.158303	13.3802		0.157316	38.3362	0.151983	21.0087	0.144992	15.7705	0.150704	13.3437
	0.169797	43.9836	0.163369	29.0181	0.171743	18.046	0.158446	13.2226		0.157411	38.4973	0.15212	21.0087	0.14508	15.9175	0.150794	13.6922
	0.169899	43.813	0.163468	28.8729	0.171898	18.2048	0.158541	13.3802		0.157506	38.6585	0.152212	21.0087	0.145167	15.9175	0.150885	13.6922
	0.170001	43.9836	0.163566	28.8729	0.172001	18.2048	0.158636	13.3802		0.1576	38.4973	0.152303	21.0087	0.145254	15.7705	0.151021	13.6922
	0.170154	43.9836	0.163664	29.0181	0.172104	18.2048	0.158732	13.5377		0.157743	38.4973	0.152395	21.0087	0.145385	15.7705	0.151112	13.518
	0.170256	44.1541	0.163811	29.0181	0.172207	18.046	0.158875	13.3802		0.157837	38.6585	0.152532	21.0087	0.145473	15.7705	0.151203	13.3437
	0.170358	44.3247	0.163909	28.8729	0.172311	18.046	0.15897	13.3802		0.157932	38.6585	0.152624	21.166	0.14556	15.9175	0.151294	13.6922
	0.17046	43.9836	0.164008	28.8729	0.172465	18.3636	0.159065	13.3802		0.158027	38.4973	0.152715	21.166	0.145648	15.7705	0.15143	13.6922
	0.170613	43.9836	0.164106	28.8729	0.172569	18.2048	0.15916	13.5377		0.158122	38.4973	0.152807	21.0087	0.145779	15.7705	0.151521	13.518
	0.170716	44.3247	0.164204	29.0181	0.172672	18.2048	0.159255	13.5377		0.158264	38.6585	0.152944	21.166	0.145866	15.7705	0.151611	13.518
	0.170818	44.3247	0.164351	29.0181	0.172775	18.046	0.159398	13.3802		0.158359	38.6585	0.153036	21.166	0.145954	15.9175	0.151702	13.6922
	0.17092	44.3247	0.164449	28.8729	0.172878	18.2048	0.159493	13.5377		0.158453	38.8197	0.153128	21.166	0.146041	15.9175	0.151793	13.6922
	0.171022	44.3247	0.164548	29.0181	0.172982	18.3636	0.159589	13.5377		0.158596	38.6585	0.153219	21.166	0.146128	15.9175	0.151929	13.6922
	0.171175	44.3247	0.164646	29.1745	0.173136	18.2048	0.159684	13.6953		0.15869	38.6585	0.153357	21.0087	0.146259	15.7705	0.15202	13.518
	0.171277	44.3247	0.164793	29.1745	0.17324	18.046	0.159827	13.5377		0.158785	38.8197	0.153448	21.0087	0.146347	15.7705	0.152111	13.518
	0.171379	44.4953	0.164891	29.1745	0.173343	18.2048	0.159922	13.3802		0.15888	38.8197	0.15354	21.3121	0.146434	15.9175	0.152202	13.6922
	0.171481	44.3247	0.164989	29.0181	0.173446	18.3636	0.160017	13.6953		0.159022	38.8197	0.153631	21.166	0.146522	16.0645	0.152338	13.6922
	0.171634	44.3247	0.165088	29.0181	0.173601	18.2048	0.160112	13.6953		0.159117	38.8197	0.153723	21.166	0.146653	15.7705	0.152429	13.6922
	0.171736	44.4953	0.165186	29.3309	0.173704	18.2048	0.160208	13.6953		0.159212	38.8197	0.15386	21.166	0.146696	15.9175	0.152519	13.6922
	0.171838	44.4953	0.165333	29.3309	0.173808	18.046	0.160303	13.5377		0.159306	38.8197	0.153952	21.166	0.146827	16.0645	0.15261	13.6922
	0.17194	44.3247	0.165431	29.0181	0.173962	18.3636	0.160446	13.5377		0.159401	38.9694	0.154043	21.3121	0.146915	16.0645	0.152701	13.6922
	0.172042	44.3247	0.165529	29.1745	0.174066	18.3636	0.160541	13.6953		0.159543	38.8197	0.154135	21.3121	0.147002	16.0645	0.152837	13.8541
	0.172196	44.3247	0.165628	29.4872	0.174169	18.3636	0.160636	13.6953		0.159638	38.8197	0.154272	21.3121	0.14709	15.9175	0.152928	13.6922
	0.172298	44.4953	0.165775	29.3309	0.174272	18.3636	0.160731	13.5377		0.159733	39.1305	0.154364	21.166	0.147221	15.9175	0.153019	13.6922
	0.1724	44.4953	0.165873	29.3309	0.174375	18.2048	0.160827	13.6953		0.159828	39.1305	0.154456	21.3121	0.147308	16.0645	0.153109	13.8541
	0.172553	44.3247	0.165971	29.1745	0.17453	18.3636	0.160969	13.6953		0.15997	39.1305	0.154547	21.166	0.147396	16.0645	0.153246	13.8541
	0.172655	44.6537	0.166069	29.1745	0.174633	18.5224	0.161065	13.6953		0.160064	38.9694	0.154639	21.166	0.147483	16.0645	0.153291	13.6922
	0.172757	44.4953	0.166168	29.3309	0.174737	18.3636	0.16116	13.6953		0.160159	38.9694	0.154776	21.3121	0.14757	15.9175	0.153427	13.6922
	0.172859	44.6537	0.166315	29.3309	0.17484	18.3636	0.161255	13.5377		0.160254	39.2917	0.154868	21.3121	0.147701	16.0645	0.153518	13.6922
	0.173012	44.6537	0.166413	29.1745	0.174995	18.5224	0.161398	13.5377		0.160349	39.1305	0.154959	21.3121	0.147789	16.2115	0.153654	13.8541
	0.173114	44.4953	0.166511	29.3309	0.175098	18.5224	0.161493	13.6953		0.160491	39.1305	0.155051	21.3121	0.147876	16.2115	0.153745	13.8541
	0.173216	44.6537	0.166609	29.3309	0.175201	18.6812	0.161588	13.6953		0.160586	39.1305	0.155188	21.3121	0.147964	15.9175	0.153836	13.6922
	0.173318	44.9948	0.166757	29.4872	0.175305	18.3636	0.161683	13.5377		0.16068	39.2917	0.15528	21.3121	0.148095	16.0645	0.153926	13.6922
	0.17342	44.8243	0.166855	29.4872	0.175408	18.3636	0.161779	13.5377		0.160775	39.2917	0.155371	21.4693	0.148182	16.2115	0.154063	13.8541
	0.173574	44.8243	0.166953	29.1745	0.175563	18.6812	0.161922	13.5377		0.160917	39.2917	0.155463	21.4693	0.14827	16.2115	0.154153	13.8541
	0.173676	44.8243	0.167051	29.3309	0.175666	18.6812	0.162017	13.6953		0.160965	39.1305	0.155555	21.3121	0.148357	15.9175	0.154244	13.8541
	0.173778	44.9948	0.167149	29.4872	0.175769	18.5224	0.162112	13.6953		0.161107	39.2917	0.155692	21.3121	0.148488	16.0645	0.154335	13.8541
	0.17388	44.9948	0.167297	29.6436	0.175872	18.5224	0.162255	13.5377		0.161202	39.2917	0.155783	21.3121	0.148575	16.0645	0.154426	13.6922
	0.174033	44.9948	0.167395	29.4872	0.176027	18.5224	0.16235	13.6953		0.161296	39.4529	0.155875	21.4693	0.148663	16.2115	0.154517	14.0283
	0.174084	44.9948	0.167493	29.3309	0.17613	18.6812	0.162445	13.6953		0.161391	39.2917	0.155967	21.4693	0.14875	16.2115	0.154653	14.0283
	0.174237	44.9948	0.167591	29.6436	0.176234	18.6812	0.16254	13.6953		0.161533	39.2917	0.156104	21.3121	0.148881	16.2115	0.154744	13.6922
	0.174339	45.1654	0.167738	29.6436	0.176337	18.3636	0.162683	13.6953		0.161628	39.2917	0.156196	21.4693	0.148969	16.2115	0.154834	13.8541
	0.174441	45.1654	0.167837	29.4872	0.17644	18.5224	0.162779	13.5377		0.161723	39.4529	0.156287	21.4693	0.149056	16.3585	0.154925	13.8541
	0.174543	45.1654	0.167935	29.4872	0.176595	18.6812	0.162874	13.6953		0.161818	39.4529	0.156379	21.4693	0.149144	16.3585	0.155061	14.0283
	0.174696	44.9948	0.168033	29.6436	0.176698	18.5224	0.162969	13.8528		0.161912	39.4529	0.15647	21.6266	0.149275	16.2115	0.155152	13.8541
	0.174798	45.336	0.168131	29.6436	0.176802	18.6812	0.163064	13.6953		0.162055	39.4529	0.156562	21.4693	0.149362	16.2115	0.155243	13.8541
	0.1749	45.1654	0.168278	29.8	0.176905	18.5224	0.163207	13.5377		0.162149	39.614	0.156699	21.4693	0.149449	16.2115	0.155334	13.8541
	0.175003	45.1654	0.168377	29.6436	0.17706	18.5224	0.163302	13.6953		0.162244	39.7752	0.156791	21.6266	0.149537	16.3585	0.155424	14.0283
	0.175105	45.1654	0.168475	29.4872	0.177163	18.8286	0.163397	13.6953		0.162339	39.614	0.156882	21.6266	0.149624	16.3585	0.155561	14.0283
	0.175258	45.1654	0.168573	29.8	0.177266	18.6812	0.163493	13.6953		0.162481	39.614	0.156974	21.4693	0.149755	16.2115	0.155651	13.8541
	0.17536	45.1654	0.16872	29.6436	0.177369	18.5224	0.163635	13.6953		0.162576	39.614	0.157111	21.4693	0.149843	16.2115	0.155742	13.8541
	0.175462	45.336	0.168818	29.8	0.177473	18.6812	0.163731	13.6953		0.162671	39.7752	0.157203	21.6266	0.14993	16.3585	0.155833	14.0283
	0.175564	45.1654	0.168917	29.8	0.177628	18.8286	0.163826	13.6953		0.162765	39.7752	0.157295	21.6266	0.150017	16.3585	0.155969	14.0283
	0.175717	45.1654	0.169015	29.4872	0.177731	18.8286	0.163921	13.8528		0.16286	39.614	0.157386	21.6266	0.150149	16.2115	0.15606	14.0283
	0.175819	45.336	0.169113	29.8	0.177834	18.5224	0.164016	13.9991		0.163002	39.7752	0.157524	21.6266	0.150236	16.2115	0.156151	13.8541
	0.175921	45.5065	0.16926	29.8	0.177937	18.6812	0.164159	13.8528		0.163097	39.7752	0.157615	21.6266	0.150323	16.3585	0.156241	13.8541
	0.176023	45.336	0.169358	29.6436	0.17804	18.8286	0.164254	13.8528		0.163192	39.7752	0.157707	21.7839	0.150411	16.495	0.156332	14.0283
	0.176125	45.336	0.169457	29.8	0.178144	18.6812	0.16435	13.9991		0.163334	39.9364	0.157798	21.6266	0.150498	16.495	0.156468	14.0283
	0.176278	45.336	0.169555	29.8	0.178299	18.8286	0.164445	13.9991		0.163429	39.7752	0.157936	21.6266	0.150629	16.3585	0.156559	14.0283
	0.176381	45.5065	0.169702	29.8	0.178402	18.6812	0.164588	13.9991		0.163524	39.7752	0.158027	21.6266	0.150717	16.3585	0.15665	14.0283
	0.176483	45.6649	0.1698	29.8	0.178505	18.6812	0.164683	13.8528		0.163618	39.7752	0.158119	21.6266	0.150804	16.495	0.156741	14.2026
	0.176585	45.336	0.169898	29.8	0.178608	18.8286	0.164778	13.6953		0.16376	39.9364	0.15821	21.7839	0.150891	16.495	0.156877	14.2026
	0.176738	45.336	0.169997	29.8	0.178763	18.8286	0.164873	13.9991		0.163855	39.9364	0.158302	21.7839	0.151023	16.3585	0.156968	14.0283
	0.17684	45.8355	0.170095	29.8	0.178866	18.6812	0.164969	13.8528		0.16395	39.7752	0.158439	21.6266	0.151066	16.3585	0.157059	14.0283
	0.176942	45.6649	0.170242	29.8	0.17897	18.6812	0.165064	13.6953		0.164045	39.9364	0.158531	21.7839	0.151197	16.3585	0.157149	14.0283
	0.177044	45.8355	0.17034	29.9563	0.179125	18.6812	0.165207	13.8528		0.164139	40.0861	0.158623	21.7839	0.151285	16.495	0.15724	14.2026
	0.177146	45.6649	0.170438	29.8	0.179228	18.9874	0.165302	13.9991		0.164282	40.0861	0.158714	21.7839	0.151372	16.495	0.157376	14.2026
	0.177299	45.6649	0.170537	30.1015	0.179331	18.9874	0.165397	13.9991		0.164376	39.9364	0.158852	21.7839	0.15146	16.495	0.157467	14.0283
	0.177401	45.8355	0.170684	30.1015	0.179434	18.6812	0.165492	13.8528		0.164471	39.9364	0.158943	21.7839	0.151591	16.3585	0.157558	14.0283
	0.177503	45.6649	0.170782	30.1015	0.179537	18.8286	0.165588	13.8528		0.164566	40.0861	0.159035	21.9412	0.151678	16.495	0.157649	14.2026
	0.177656	45.5065	0.17088	29.9563	0.179692	18.9874	0.16573	13.8528		0.164708	40.2472	0.159126	21.9412	0.151765	16.495	0.157785	14.2026
	0.177758	45.6649	0.170978	30.1015	0.179796	18.8286	0.165826	13.9991		0.164803	40.0861	0.159218	21.9412	0.151853	16.642	0.157876	14.2026
	0.177861	45.6649	0.171077	30.1015	0.179899	18.9874	0.165921	13.9991		0.164898	40.0861	0.159355	21.7839	0.15194	16.495	0.157966	14.0283
	0.177963	45.8355	0.171224	30.2579	0.180002	18.8286	0.166016	13.8528		0.164992	40.0861	0.159447	21.7839	0.152071	16.495	0.158057	14.0283
	0.178116	45.8355	0.171322	30.1015	0.180157	18.8286	0.166159	13.8528		0.165087	40.2472	0.159538	21.9412	0.152159	16.642	0.158193	14.2026
	0.178218	45.8355	0.17142	29.9563	0.18026	19.1462	0.166254	13.9991		0.165229	40.2472	0.15963	21.9412	0.152246	16.642	0.158284	14.2026
	0.17832	45.8355	0.171518	29.9563	0.180363	18.9874	0.166349	13.9991		0.165324	40.0861	0.159767	21.9412	0.152334	16.495	0.158375	14.2026
	0.178422	45.8355	0.171666	30.1015	0.180467	18.6812	0.166444	13.8528		0.165419	40.2472	0.159859	21.7839	0.152465	16.495	0.158466	14.0283
	0.178524	46.0061	0.171764	30.1015	0.18057	18.9874	0.16654	13.8528		0.165514	40.2472	0.159951	21.9412	0.152552	16.495	0.158602	14.2026
	0.178677	45.8355	0.171862	29.9563	0.180725	18.9874	0.166683	13.8528		0.165656	40.2472	0.160042	21.9412	0.152639	16.642	0.158693	14.2026
	0.178779	45.8355	0.17196	29.9563	0.180828	18.9874	0.166778	13.9991		0.165703	40.2472	0.160134	22.0985	0.152727	16.642	0.158783	14.2026
	0.178881	46.0061	0.172058	30.2579	0.180931	18.9874	0.166873	13.9991		0.165845	40.2472	0.160271	21.7839	0.152858	16.495	0.158874	14.2026
	0.178983	46.1767	0.172206	30.4143	0.181034	18.8286	0.167016	13.9991		0.16594	40.4084	0.160363	21.9412	0.152945	16.495	0.158965	14.2026
	0.179136	46.0061	0.172304	30.1015	0.181189	18.9874	0.167111	13.8528		0.166035	40.4084	0.160454	21.9412	0.153033	16.642	0.159056	14.3769
	0.179188	46.1767	0.172402	30.2579	0.181293	19.1462	0.167206	13.9991		0.16613	40.4084	0.160546	22.0985	0.15312	16.642	0.159192	14.3769
	0.179341	46.1767	0.1725	30.2579	0.181396	18.9874	0.167301	13.9991		0.166272	40.4084	0.160683	21.9412	0.153251	16.642	0.159283	14.2026
	0.179443	46.1767	0.172647	30.4143	0.181499	18.9874	0.167444	14.1567		0.166367	40.4084	0.160775	21.9412	0.153339	16.642	0.159374	14.2026
	0.179545	46.3472	0.172746	30.4143	0.181602	18.9874	0.16754	13.8528		0.166461	40.5696	0.160866	22.0985	0.153426	16.642	0.159464	14.2026
	0.179647	46.1767	0.172844	30.4143	0.181757	19.1462	0.167635	13.9991		0.166556	40.5696	0.160958	22.2445	0.153513	16.789	0.159601	14.3769
	0.1798	46.0061	0.172942	30.4143	0.18186	19.1462	0.16773	14.3142		0.166651	40.5696	0.16105	22.2445	0.153644	16.789	0.159691	14.3769
	0.179902	46.3472	0.17304	30.4143	0.181964	19.1462	0.167825	14.1567		0.166793	40.4084	0.161141	21.9412	0.153732	16.789	0.159782	14.2026
	0.180004	46.3472	0.173187	30.4143	0.182067	18.9874	0.167968	13.9991		0.166888	40.5696	0.161279	22.0985	0.153819	16.642	0.159873	14.2026
	0.180106	46.3472	0.173286	30.5707	0.182222	19.1462	0.168063	14.1567		0.166983	40.7307	0.16137	22.2445	0.153907	16.789	0.159964	14.3769
	0.180208	46.3472	0.173384	30.2579	0.182325	19.1462	0.168158	14.1567		0.167077	40.5696	0.161462	22.2445	0.153994	16.789	0.1601	14.3769
	0.180361	46.1767	0.173482	30.2579	0.182428	19.305	0.168254	14.1567		0.167219	40.5696	0.161553	22.2445	0.154125	16.642	0.160191	14.3769
	0.180463	46.3472	0.173629	30.5707	0.182531	19.1462	0.168396	14.3142		0.167314	40.5696	0.161691	22.0985	0.154213	16.642	0.160281	14.2026
	0.180565	46.5178	0.173727	30.4143	0.182635	19.1462	0.168492	14.1567		0.167409	40.7307	0.161782	22.0985	0.1543	16.789	0.160372	14.3769
	0.180668	46.1767	0.173826	30.4143	0.18279	19.305	0.168587	14.1567		0.167504	40.7307	0.161874	22.2445	0.154387	16.936	0.160508	14.3769
	0.180821	46.3472	0.173924	30.4143	0.182893	19.4638	0.168682	14.3142		0.167646	40.7307	0.161965	22.2445	0.154518	16.936	0.160599	14.3769
	0.180923	46.3472	0.174022	30.4143	0.182996	19.305	0.168777	14.3142		0.167741	40.5696	0.162103	22.2445	0.154606	16.789	0.16069	14.2026
	0.181025	46.5178	0.174169	30.727	0.183099	19.305	0.16892	14.1567		0.167835	40.7307	0.162194	22.0985	0.154693	16.789	0.160781	14.2026
	0.181127	46.6884	0.174267	30.727	0.183203	19.1462	0.169015	14.1567		0.16793	40.8919	0.162286	22.2445	0.154781	16.936	0.160872	14.3769
	0.181229	46.3472	0.174366	30.4143	0.183306	19.305	0.169111	14.3142		0.168072	40.8919	0.162378	22.2445	0.154868	16.936	0.161008	14.5511
	0.181382	46.3472	0.174464	30.5707	0.183461	19.4638	0.169206	14.3142		0.168167	40.7307	0.162515	22.4018	0.154999	16.936	0.161099	14.3769
	0.181484	46.6884	0.174611	30.727	0.183564	19.1462	0.169349	14.3142		0.168262	40.7307	0.162606	22.0985	0.155087	16.789	0.161189	14.3769
	0.181586	46.6884	0.174709	30.727	0.183667	19.305	0.169444	14.1567		0.168357	40.8919	0.162698	22.0985	0.155174	16.789	0.16128	14.3769
	0.181688	46.5178	0.174807	30.727	0.183822	19.4638	0.169539	14.3142		0.168499	41.0416	0.16279	22.4018	0.155261	16.936	0.161416	14.5511
	0.181841	46.6884	0.174906	30.5707	0.183925	19.305	0.169634	14.3142		0.168594	41.0416	0.162881	22.4018	0.155392	16.936	0.161507	14.3769
	0.181943	46.5178	0.175004	30.5707	0.184028	19.4638	0.16973	14.4717		0.168688	40.8919	0.163019	22.2445	0.155436	16.936	0.161598	14.3769
	0.182046	46.8468	0.175151	30.8834	0.184132	19.1462	0.169825	14.1567		0.168783	40.8919	0.16311	22.2445	0.155567	16.936	0.161689	14.3769
	0.182148	46.8468	0.175249	30.727	0.184287	19.1462	0.169968	14.1567		0.168878	41.0416	0.163202	22.4018	0.155655	17.083	0.161779	14.3769
	0.18225	46.6884	0.175347	30.727	0.18439	19.4638	0.170063	14.1567		0.16902	41.0416	0.163293	22.4018	0.155742	17.083	0.161916	14.5511
	0.182403	46.8468	0.175445	30.727	0.184493	19.305	0.170158	14.3142		0.169115	40.8919	0.163431	22.4018	0.155829	17.083	0.162006	14.5511
	0.182505	47.0173	0.175593	30.727	0.184596	19.305	0.170253	14.3142		0.16921	41.0416	0.163522	22.4018	0.15596	16.936	0.162097	14.3769
	0.182607	46.8468	0.175691	30.8834	0.1847	19.305	0.170349	14.1567		0.169304	41.2028	0.163614	22.4018	0.156048	16.936	0.162188	14.5511
	0.18276	47.0173	0.175789	30.5707	0.184854	19.305	0.170491	14.3142		0.169447	41.2028	0.163705	22.5591	0.156135	17.083	0.162324	14.5511
	0.182862	46.8468	0.175887	30.5707	0.184958	19.4638	0.170587	14.3142		0.169541	41.2028	0.163797	22.5591	0.156223	17.083	0.162415	14.5511
	0.182964	46.8468	0.175985	30.727	0.185061	19.4638	0.170682	14.3142		0.169636	41.0416	0.163934	22.4018	0.15631	16.936	0.162506	14.3769
	0.183066	47.0173	0.176133	30.8834	0.185164	19.1462	0.170777	14.1567		0.169731	41.2028	0.164026	22.4018	0.156441	16.936	0.162596	14.3769
	0.183219	47.0173	0.176231	30.8834	0.185319	19.305	0.17092	14.1567		0.169826	41.2028	0.164118	22.4018	0.156529	17.083	0.162733	14.5511
	0.183321	47.0173	0.176329	30.727	0.185422	19.4638	0.171015	14.3142		0.169968	41.2028	0.164209	22.5591	0.156616	17.083	0.162823	14.7254
	0.183423	46.8468	0.176427	30.727	0.185526	19.4638	0.17111	14.3142		0.170063	41.2028	0.164347	22.5591	0.156703	17.23	0.162914	14.5511
	0.183526	47.0173	0.176575	31.0286	0.185629	19.305	0.171205	14.3142		0.170157	41.3639	0.164438	22.5591	0.156834	17.083	0.163005	14.3769
	0.183628	47.1879	0.176673	30.8834	0.185732	19.305	0.171348	14.3142		0.170252	41.3639	0.16453	22.5591	0.156922	17.083	0.163141	14.5511
	0.183781	47.0173	0.176771	30.727	0.185887	19.4638	0.171444	14.3142		0.170394	41.3639	0.164621	22.5591	0.157009	17.23	0.163232	14.7254
	0.183883	47.0173	0.176869	30.8834	0.18599	19.4638	0.171539	14.4717		0.170442	41.3639	0.164713	22.5591	0.157097	17.23	0.163323	14.7254
	0.183985	47.0173	0.176967	30.8834	0.186093	19.6226	0.171634	14.6293		0.170584	41.3639	0.16485	22.5591	0.157228	17.083	0.163414	14.5511
	0.184087	47.1879	0.177115	31.185	0.186197	19.4638	0.171777	14.4717		0.170679	41.2028	0.164942	22.4018	0.157315	17.083	0.163504	14.5511
	0.18424	47.1879	0.177213	31.185	0.186351	19.4638	0.171872	14.4717		0.170773	41.3639	0.165033	22.4018	0.157403	17.23	0.163595	14.5511
	0.184291	47.0173	0.177311	31.0286	0.186455	19.6226	0.171967	14.3142		0.170868	41.5251	0.165125	22.7164	0.15749	17.23	0.163731	14.7254
	0.184444	47.0173	0.177409	31.0286	0.186558	19.7814	0.172062	14.4717		0.17101	41.3639	0.165262	22.7164	0.157621	17.23	0.163822	14.7254
	0.184546	47.3585	0.177556	31.185	0.186661	19.6226	0.172205	14.6293		0.171105	41.3639	0.165354	22.5591	0.157708	17.083	0.163913	14.5511
	0.184648	47.3585	0.177655	31.185	0.186764	19.4638	0.172301	14.3142		0.1712	41.5251	0.165446	22.5591	0.157796	17.23	0.164004	14.7254
	0.18475	47.1879	0.177753	31.185	0.186919	19.4638	0.172396	14.3142		0.171295	41.5251	0.165537	22.7164	0.157883	17.23	0.16414	14.7254
	0.184904	47.1879	0.177851	31.0286	0.187023	19.7814	0.172491	14.4717		0.171389	41.6863	0.165629	22.7164	0.158014	17.23	0.164231	14.7254
	0.185006	47.1879	0.177949	31.185	0.187126	19.6226	0.172586	14.4717		0.171531	41.5251	0.16572	22.5591	0.158102	17.083	0.164321	14.7254
	0.185108	47.3585	0.178096	31.185	0.187229	19.4638	0.172729	14.6293		0.171626	41.5251	0.165858	22.7164	0.158189	17.23	0.164412	14.5511
	0.18521	47.3585	0.178194	31.185	0.187384	19.4638	0.172824	14.4717		0.171721	41.8474	0.165949	22.5591	0.158277	17.3665	0.164503	14.5511
	0.185312	47.3585	0.178293	31.185	0.187487	19.6226	0.172919	14.6293		0.171816	41.6863	0.166041	22.8737	0.158364	17.23	0.164639	14.7254
	0.185465	47.3585	0.178391	31.0286	0.18759	19.6226	0.173015	14.6293		0.171958	41.5251	0.166132	22.8737	0.158495	17.3665	0.16473	14.8872
	0.185567	47.5291	0.178538	31.185	0.187694	19.4638	0.173157	14.6293		0.172053	41.6863	0.16627	22.7164	0.158582	17.23	0.164821	14.5511
	0.185669	47.6996	0.178636	31.3413	0.187797	19.6226	0.173253	14.4717		0.172147	41.6863	0.166361	22.7164	0.15867	17.23	0.164911	14.5511
	0.185771	47.6996	0.178734	31.3413	0.187952	19.6226	0.173348	14.6293		0.172242	41.8474	0.166453	22.8737	0.158757	17.3665	0.165048	14.8872
	0.185924	47.5291	0.178833	31.185	0.188055	19.7814	0.173443	14.6293		0.172384	41.8474	0.166545	22.8737	0.158888	17.3665	0.165138	14.8872
	0.186026	47.3585	0.178931	31.185	0.188158	19.7814	0.173538	14.7868		0.172479	41.6863	0.166682	22.7164	0.158976	17.3665	0.165229	14.7254
	0.186128	47.5291	0.179078	31.185	0.188261	19.6226	0.173681	14.6293		0.172574	41.6863	0.166774	22.7164	0.159063	17.23	0.16532	14.7254
	0.18623	47.6996	0.179176	31.3413	0.188365	19.4638	0.173776	14.6293		0.172669	41.8474	0.166865	22.7164	0.15915	17.23	0.165411	14.7254
	0.186333	47.5291	0.179274	31.185	0.188468	19.7814	0.173872	14.6293		0.172811	41.8474	0.166957	23.0309	0.159238	17.3665	0.165547	14.8872
	0.186486	47.5291	0.179373	31.185	0.188623	19.7814	0.173967	14.7868		0.172906	41.8474	0.167094	22.8737	0.159369	17.3665	0.165638	14.7254
	0.186588	47.6996	0.17952	31.3413	0.188726	19.6226	0.17411	14.6293		0.173	41.8474	0.167186	22.7164	0.159456	17.3665	0.165729	14.7254
	0.18669	47.858	0.179618	31.3413	0.188829	19.7814	0.174205	14.6293		0.173095	41.8474	0.167277	22.8737	0.159544	17.23	0.165819	14.7254
	0.186792	47.6996	0.179716	31.4977	0.188984	19.6226	0.1743	14.6293		0.173237	41.9971	0.167369	23.0309	0.159631	17.5135	0.165956	14.8872
	0.186945	47.6996	0.179814	31.3413	0.189087	19.7814	0.174395	14.7868		0.173332	42.1583	0.16746	23.0309	0.159762	17.3665	0.166046	14.8872
	0.187047	47.6996	0.179913	31.4977	0.189191	19.7814	0.174491	14.7868		0.173427	41.8474	0.167598	22.8737	0.159806	17.3665	0.166137	14.8872
	0.187149	47.858	0.18006	31.6541	0.189294	19.6226	0.174586	14.7868		0.173522	41.8474	0.167689	22.8737	0.159937	17.3665	0.166228	14.7254
	0.187251	47.858	0.180158	31.4977	0.189449	19.7814	0.174729	14.6293		0.173616	41.9971	0.167781	22.8737	0.160024	17.3665	0.166319	14.7254
	0.187404	47.858	0.180256	31.3413	0.189552	19.9289	0.174824	14.7868		0.173759	42.1583	0.167873	23.0309	0.160112	17.5135	0.166455	15.0615
	0.187506	47.6996	0.180354	31.6541	0.189655	19.7814	0.174919	14.7868		0.173853	41.9971	0.16801	23.0309	0.160199	17.5135	0.166546	14.8872
	0.187608	47.858	0.180502	31.6541	0.189758	19.7814	0.175014	14.7868		0.173948	41.9971	0.168101	23.0309	0.16033	17.3665	0.166636	14.7254
	0.187711	48.0286	0.1806	31.4977	0.189862	19.7814	0.17511	14.7868		0.174043	41.9971	0.168193	23.0309	0.160418	17.3665	0.166727	14.8872
	0.187864	48.0286	0.180698	31.4977	0.190017	19.7814	0.175252	14.6293		0.174185	42.1583	0.168285	23.0309	0.160505	17.5135	0.166863	14.8872
	0.187966	47.858	0.180796	31.4977	0.19012	19.9289	0.175348	14.7868		0.17428	42.1583	0.168376	23.177	0.160593	17.5135	0.166954	15.0615
	0.188068	47.858	0.180894	31.4977	0.190223	19.9289	0.175443	14.9331		0.174375	42.1583	0.168514	23.177	0.16068	17.5135	0.167045	14.8872
	0.18817	48.0286	0.181042	31.4977	0.190326	19.7814	0.175538	14.7868		0.174469	42.1583	0.168605	23.0309	0.160811	17.3665	0.167136	14.8872
	0.188323	48.0286	0.18114	31.6541	0.190481	19.9289	0.175681	14.6293		0.174564	42.3195	0.168697	23.0309	0.160898	17.3665	0.167272	14.8872
	0.188425	47.858	0.181238	31.6541	0.190584	19.9289	0.175776	14.7868		0.174706	42.3195	0.168788	23.3343	0.160986	17.5135	0.167363	14.8872
	0.188527	48.0286	0.181336	31.4977	0.190688	20.0877	0.175871	14.7868		0.174801	42.3195	0.168926	23.177	0.161073	17.5135	0.167453	15.0615
	0.188629	48.0286	0.181483	31.6541	0.190791	19.9289	0.175966	14.7868		0.174896	42.4806	0.169017	23.0309	0.161204	17.5135	0.167544	14.8872
	0.188731	48.1992	0.181582	31.6541	0.190894	19.9289	0.176109	14.7868		0.174991	42.3195	0.169109	23.0309	0.161292	17.5135	0.16768	14.8872
	0.188884	48.1992	0.18168	31.6541	0.191049	19.9289	0.176205	14.6293		0.175133	42.4806	0.1692	23.3343	0.161379	17.6605	0.167771	14.8872
	0.188986	48.0286	0.181778	31.6541	0.191152	20.0877	0.1763	14.7868		0.17518	42.4806	0.169292	23.3343	0.161467	17.6605	0.167862	15.0615
	0.189088	48.0286	0.181876	31.6541	0.191255	19.9289	0.176395	14.7868		0.175322	42.3195	0.169429	23.3343	0.161598	17.6605	0.167953	15.0615
	0.189191	48.1992	0.182023	31.9557	0.191359	20.0877	0.176538	14.7868		0.175417	42.3195	0.169521	23.177	0.161685	17.5135	0.168044	14.8872
	0.189344	48.3697	0.182122	31.8105	0.191514	19.9289	0.176633	14.7868		0.175512	42.4806	0.169613	23.0309	0.161772	17.5135	0.168134	14.8872
	0.189395	48.1992	0.18222	31.6541	0.191617	20.0877	0.176728	14.6293		0.175607	42.4806	0.169704	23.3343	0.16186	17.6605	0.168271	15.0615
	0.189548	48.1992	0.182318	31.6541	0.19172	20.0877	0.176823	14.7868		0.175749	42.4806	0.169842	23.3343	0.161991	17.6605	0.168361	15.0615
	0.18965	48.3697	0.182465	31.8105	0.191823	20.0877	0.176966	14.9331		0.175843	42.4806	0.169933	23.177	0.162078	17.5135	0.168452	15.0615
	0.189752	48.3697	0.182563	31.8105	0.191926	20.0877	0.177062	14.7868		0.175938	42.4806	0.170025	23.177	0.162166	17.6605	0.168543	14.8872
	0.189854	48.3697	0.182662	31.8105	0.192081	20.0877	0.177157	14.7868		0.176033	42.6418	0.170116	23.3343	0.162253	17.6605	0.168679	15.0615
	0.190007	48.5403	0.182809	31.8105	0.192185	20.0877	0.177252	14.9331		0.176128	42.803	0.170208	23.4916	0.162384	17.6605	0.16877	15.0615
	0.190109	48.3697	0.182858	31.8105	0.192288	20.2465	0.177347	14.9331		0.17627	42.6418	0.170299	23.3343	0.162472	17.6605	0.168861	15.0615
	0.190211	48.7109	0.183005	31.9557	0.192391	20.0877	0.17749	14.9331		0.176365	42.6418	0.170437	23.3343	0.162559	17.6605	0.168951	15.0615
	0.190313	48.5403	0.183103	31.9557	0.192546	19.9289	0.177585	14.9331		0.176459	42.803	0.170528	23.3343	0.162646	17.6605	0.169042	15.0615
	0.190415	48.5403	0.183202	31.8105	0.192649	20.2465	0.17768	14.7868		0.176554	42.6418	0.17062	23.4916	0.162734	17.8075	0.169178	15.2357
	0.190569	48.5403	0.1833	31.9557	0.192752	20.0877	0.177776	14.9331		0.176696	42.803	0.170712	23.4916	0.162865	17.8075	0.169269	15.2357
	0.190671	48.5403	0.183447	32.112	0.192856	20.0877	0.177918	15.0907		0.176791	42.6418	0.170849	23.3343	0.162952	17.6605	0.16936	15.0615
	0.190773	48.7109	0.183545	32.112	0.192959	20.0877	0.178014	14.9331		0.176886	42.6418	0.170941	23.3343	0.16304	17.6605	0.169451	15.0615
	0.190875	48.8693	0.183643	32.2684	0.193114	19.9289	0.178109	14.9331		0.176981	42.9526	0.171078	23.4916	0.163127	17.6605	0.169587	15.0615
	0.191028	48.5403	0.183742	32.112	0.193217	20.2465	0.178204	14.9331		0.177123	42.803	0.171124	23.4916	0.163258	17.6605	0.169678	15.2357
	0.19113	48.7109	0.18384	32.112	0.19332	20.2465	0.178299	15.0907		0.177218	42.803	0.171261	23.4916	0.163346	17.8075	0.169768	15.2357
	0.191232	48.8693	0.183987	32.2684	0.193423	20.0877	0.178442	15.0907		0.177312	42.803	0.171353	23.3343	0.163433	17.6605	0.169859	15.0615
	0.191334	48.8693	0.184085	32.112	0.193527	20.0877	0.178537	14.7868		0.177407	42.803	0.171444	23.4916	0.16352	17.6605	0.16995	15.0615
	0.191436	48.8693	0.184183	32.112	0.19363	20.0877	0.178633	14.9331		0.177549	42.9526	0.171536	23.6488	0.163608	17.8075	0.170086	15.2357
	0.191589	48.7109	0.184282	32.112	0.193785	20.0877	0.178728	15.0907		0.177644	42.9526	0.171673	23.6488	0.163739	17.8075	0.170177	15.2357
	0.191691	48.7109	0.184429	31.9557	0.193888	20.2465	0.178871	15.0907		0.177739	42.9526	0.171765	23.4916	0.163826	17.6605	0.170268	15.2357
	0.191793	48.8693	0.184527	32.2684	0.193991	20.0877	0.178966	15.0907		0.177834	42.803	0.171856	23.4916	0.163914	17.6605	0.170359	15.0615
	0.191895	48.8693	0.184625	32.2684	0.194146	20.0877	0.179061	14.9331		0.177976	43.1138	0.171948	23.4916	0.164001	17.6605	0.170495	15.0615
	0.192049	48.7109	0.184723	32.112	0.194249	20.2465	0.179156	14.9331		0.178071	43.275	0.17204	23.6488	0.164132	17.9545	0.170586	15.2357
	0.192151	48.8693	0.184822	32.2684	0.194353	20.4052	0.179252	15.2482		0.178165	43.1138	0.172177	23.6488	0.164176	17.8075	0.170676	15.41
	0.192253	48.8693	0.184969	32.2684	0.194456	20.0877	0.179347	15.0907		0.17826	42.9526	0.172269	23.4916	0.164307	17.8075	0.170767	15.0615
	0.192355	49.0399	0.185067	32.2684	0.194611	20.2465	0.17949	15.0907		0.178355	43.1138	0.17236	23.4916	0.164394	17.8075	0.170858	15.0615
	0.192508	49.0399	0.185165	32.2684	0.194714	20.4052	0.179585	14.9331		0.178497	43.1138	0.172452	23.8061	0.164482	17.9545	0.170994	15.2357
	0.19261	48.8693	0.185263	32.2684	0.194817	20.4052	0.17968	15.2482		0.178592	43.1138	0.172589	23.8061	0.164569	17.9545	0.171085	15.41
	0.192712	49.0399	0.185411	32.112	0.194921	20.4052	0.179775	15.2482		0.178687	43.1138	0.172681	23.4916	0.1647	17.8075	0.171176	15.2357
	0.192814	49.0399	0.185509	32.2684	0.195024	20.2465	0.179871	15.0907		0.178781	43.1138	0.172772	23.4916	0.164788	17.8075	0.171266	15.2357
	0.192967	49.0399	0.185607	32.2684	0.195179	20.4052	0.180013	14.9331		0.178923	43.275	0.172864	23.6488	0.164875	17.8075	0.171403	15.2357
	0.193069	49.2104	0.185705	32.2684	0.195282	20.564	0.180109	14.9331		0.179018	43.275	0.172955	23.8061	0.164962	17.9545	0.171493	15.41
	0.193171	49.0399	0.185803	32.112	0.195385	20.2465	0.180204	15.0907		0.179113	43.275	0.173093	23.9634	0.16505	17.9545	0.171584	15.41
	0.193273	49.0399	0.185951	32.4248	0.195488	20.2465	0.180299	15.0907		0.179208	43.275	0.173184	23.8061	0.165181	17.8075	0.171675	15.2357
	0.193427	49.2104	0.186049	32.5811	0.195643	20.2465	0.180442	14.9331		0.179303	43.275	0.173276	23.6488	0.165268	17.9545	0.171811	15.2357
	0.193529	49.381	0.186147	32.2684	0.195746	20.2465	0.180537	15.0907		0.179445	43.4362	0.173368	23.8061	0.165356	17.9545	0.171902	15.41
	0.193631	49.0399	0.186245	32.4248	0.19585	20.4052	0.180632	15.2482		0.179539	43.4362	0.173505	23.9634	0.165443	17.9545	0.171993	15.41
	0.193733	49.0399	0.186392	32.4248	0.195953	20.4052	0.180727	15.2482		0.179634	43.4362	0.173596	23.8061	0.165574	17.8075	0.172084	15.41
	0.193835	49.381	0.186491	32.4248	0.196056	20.4052	0.18087	15.2482		0.179729	43.275	0.173688	23.8061	0.165662	17.9545	0.17222	15.2357
	0.193988	49.5516	0.186589	32.5811	0.196211	20.2465	0.180966	15.0907		0.179871	43.4362	0.17378	23.8061	0.165749	17.9545	0.17231	15.2357
	0.19409	49.2104	0.186687	32.4248	0.196314	20.4052	0.181061	15.2482		0.179918	43.4362	0.173871	23.9634	0.16588	17.9545	0.172401	15.5843
	0.194192	49.381	0.186785	32.5811	0.196418	20.564	0.181156	15.2482		0.180061	43.4362	0.174009	23.9634	0.165967	18.1015	0.172492	15.41
	0.194294	49.5516	0.186932	32.7375	0.196521	20.4052	0.181299	15.2482		0.180155	43.275	0.1741	23.8061	0.166055	17.9545	0.172583	15.2357
	0.194447	49.7221	0.187031	32.5811	0.196676	20.2465	0.181394	15.2482		0.18025	43.4362	0.174192	23.8061	0.166142	17.9545	0.172674	15.2357
	0.194498	49.5516	0.187129	32.7375	0.196779	20.4052	0.181489	15.0907		0.180345	43.5973	0.174283	23.9634	0.16623	17.9545	0.17281	15.41
	0.194651	49.381	0.187227	32.5811	0.196882	20.564	0.181584	15.4058		0.180487	43.5973	0.174421	23.9634	0.166361	18.1015	0.172901	15.41
	0.194753	49.5516	0.187374	32.5811	0.196985	20.564	0.181727	15.4058		0.180582	43.4362	0.174512	24.1207	0.166448	18.1015	0.172991	15.41
	0.194856	49.5516	0.187472	32.7375	0.197089	20.4052	0.181823	15.2482		0.180677	43.5973	0.174604	23.9634	0.166536	17.9545	0.173082	15.2357
	0.194958	49.5516	0.187571	32.7375	0.197243	20.4052	0.181918	15.2482		0.180771	43.7585	0.174695	23.9634	0.166623	18.1015	0.173218	15.41
	0.195111	49.381	0.187718	32.7375	0.197347	20.4052	0.182013	15.2482		0.180866	43.7585	0.174787	24.1207	0.166754	18.1015	0.173309	15.41
	0.195213	49.5516	0.187767	32.5811	0.19745	20.564	0.182108	15.2482		0.181008	43.5973	0.174879	24.1207	0.166841	18.1015	0.1734	15.41
	0.195315	49.5516	0.187914	32.7375	0.197553	20.4052	0.182251	15.4058		0.181103	43.5973	0.175016	23.9634	0.166929	18.1015	0.173491	15.41
	0.195417	49.7221	0.188012	32.8827	0.197708	20.4052	0.182346	15.2482		0.181198	43.7585	0.175108	23.9634	0.167016	17.9545	0.173581	15.41
	0.195519	49.8805	0.188111	32.7375	0.197811	20.4052	0.182441	15.2482		0.181293	43.7585	0.175199	24.1207	0.167104	18.1015	0.173718	15.41
	0.195672	49.5516	0.188209	32.5811	0.197915	20.564	0.182537	15.4058		0.181435	43.7585	0.175291	24.1207	0.167235	18.238	0.173808	15.5843
	0.195774	49.5516	0.188356	32.5811	0.198018	20.564	0.182679	15.4058		0.18153	43.7585	0.175428	24.1207	0.167322	18.238	0.173899	15.5843
	0.195876	49.8805	0.188454	32.7375	0.198121	20.4052	0.182775	15.4058		0.181624	43.7585	0.17552	23.9634	0.16741	18.1015	0.17399	15.41
	0.195978	49.7221	0.188552	32.7375	0.198276	20.4052	0.18287	15.2482		0.181719	43.9082	0.175657	24.1207	0.167497	18.1015	0.174126	15.41
	0.196131	49.7221	0.188651	32.5811	0.198379	20.7228	0.182965	15.2482		0.181861	43.9082	0.175703	24.2668	0.167628	18.238	0.174217	15.5843
	0.196234	49.7221	0.188749	32.8827	0.198482	20.7228	0.18306	15.4058		0.181956	43.9082	0.17584	24.2668	0.167715	18.238	0.174308	15.5843
	0.196336	49.8805	0.188896	32.8827	0.198586	20.564	0.183203	15.4058		0.182051	43.9082	0.175932	23.9634	0.167803	18.1015	0.174399	15.41
	0.196438	50.0511	0.188994	32.8827	0.198689	20.564	0.183298	15.2482		0.182146	43.9082	0.176023	24.1207	0.16789	18.1015	0.174489	15.41
	0.19654	50.0511	0.189092	33.0391	0.198844	20.4052	0.183394	15.4058		0.182288	43.9082	0.176115	24.2668	0.167978	18.1015	0.174626	15.41
	0.196693	49.8805	0.189191	32.8827	0.198947	20.7228	0.183489	15.2482		0.182382	44.0693	0.176252	24.2668	0.168109	18.238	0.174716	15.5843
	0.196795	49.8805	0.189338	32.7375	0.19905	20.7228	0.183632	15.4058		0.182477	43.9082	0.176344	24.2668	0.168196	18.385	0.174807	15.5843
	0.196897	50.0511	0.189436	33.0391	0.199153	20.564	0.183727	15.5633		0.182572	43.9082	0.176436	24.1207	0.168284	18.1015	0.174898	15.41
	0.196999	50.0511	0.189534	33.0391	0.199308	20.7228	0.183822	15.2482		0.182714	44.0693	0.176527	24.1207	0.168371	18.238	0.175034	15.41
	0.197152	49.8805	0.189632	32.8827	0.199412	20.8703	0.183917	15.2482		0.182809	44.2305	0.176619	24.2668	0.168502	18.238	0.175125	15.7585
	0.197254	49.8805	0.18973	32.8827	0.199515	20.7228	0.184013	15.5633		0.182904	44.0693	0.176756	24.2668	0.168546	18.385	0.175216	15.7585
	0.197356	49.8805	0.189878	33.0391	0.199618	20.8703	0.184108	15.4058		0.182998	44.0693	0.176848	24.2668	0.168677	18.238	0.175306	15.5843
	0.197458	50.0511	0.189976	33.0391	0.199773	20.7228	0.184251	15.2482		0.183093	44.0693	0.176939	24.2668	0.168764	18.238	0.175397	15.5843
	0.197612	50.2217	0.190074	33.0391	0.199876	20.7228	0.184346	15.2482		0.183235	44.2305	0.177031	24.2668	0.168852	18.238	0.175533	15.41
	0.197714	50.0511	0.190172	33.1955	0.199979	20.8703	0.184441	15.2482		0.18333	44.2305	0.177168	24.424	0.168939	18.385	0.175624	15.7585
	0.197816	50.2217	0.19032	32.8827	0.200083	21.0291	0.184536	15.4058		0.183425	44.0693	0.17726	24.424	0.16907	18.385	0.175715	15.7585
	0.197918	50.2217	0.190418	33.1955	0.200186	20.7228	0.184631	15.4058		0.18352	44.2305	0.177351	24.2668	0.169157	18.238	0.175806	15.5843
	0.198071	50.2217	0.190516	33.1955	0.200341	20.7228	0.184774	15.2482		0.183662	44.2305	0.177443	24.2668	0.169245	18.238	0.175942	15.5843
	0.198173	50.3923	0.190614	33.0391	0.200444	20.8703	0.18487	15.4058		0.183757	44.3917	0.177535	24.5813	0.169332	18.385	0.176033	15.7585
	0.198275	50.2217	0.190712	33.0391	0.200547	21.0291	0.184965	15.4058		0.183851	44.3917	0.177672	24.424	0.16942	18.385	0.176123	15.7585
	0.198377	50.2217	0.19086	33.1955	0.20065	20.8703	0.18506	15.4058		0.183946	44.2305	0.177764	24.2668	0.169551	18.385	0.17626	15.7585
	0.19853	50.5628	0.190958	33.1955	0.200805	20.7228	0.185203	15.4058		0.184041	44.2305	0.177855	24.424	0.169638	18.238	0.17635	15.5843
	0.198632	50.3923	0.191056	33.3518	0.200909	20.8703	0.185298	15.4058		0.184183	44.3917	0.177947	24.424	0.169726	18.238	0.176441	15.5843
	0.198734	50.3923	0.191154	33.0391	0.201012	21.0291	0.185393	15.4058		0.184278	44.5529	0.178084	24.424	0.169813	18.532	0.176532	15.7585
	0.198836	50.3923	0.191301	33.0391	0.201115	20.8703	0.185488	15.7209		0.184373	44.714	0.178176	24.424	0.169944	18.532	0.176623	15.7585
	0.198938	50.5628	0.1914	33.3518	0.201218	20.8703	0.185631	15.5633		0.184467	44.3917	0.178267	24.424	0.170031	18.385	0.176759	15.7585
	0.199092	50.7334	0.191498	33.1955	0.201373	20.7228	0.185727	15.4058		0.18461	44.3917	0.178359	24.424	0.170119	18.385	0.17685	15.5843
	0.199194	50.5628	0.191596	33.0391	0.201476	20.8703	0.185822	15.5633		0.184657	44.5529	0.17845	24.5813	0.17025	18.532	0.176941	15.7585
	0.199296	50.5628	0.191694	33.1955	0.20158	21.0291	0.185917	15.5633		0.184799	44.5529	0.178588	24.424	0.170337	18.532	0.177031	15.7585
	0.199398	50.5628	0.191841	33.1955	0.201683	20.8703	0.18606	15.7209		0.184894	44.3917	0.178679	24.424	0.170425	18.532	0.177122	15.7585
	0.199551	50.7334	0.19194	33.1955	0.201838	20.8703	0.186155	15.5633		0.184989	44.5529	0.178771	24.424	0.170512	18.385	0.177213	15.5843
	0.199602	50.7334	0.192038	33.3518	0.201941	20.8703	0.18625	15.5633		0.185083	44.5529	0.178863	24.424	0.1706	18.385	0.177349	15.7585
	0.199755	50.7334	0.192185	33.1955	0.202044	20.8703	0.186345	15.5633		0.185226	44.714	0.179	24.5813	0.170731	18.532	0.17744	15.7585
	0.199857	50.7334	0.192283	33.1955	0.202147	21.0291	0.186488	15.7209		0.18532	44.714	0.179091	24.5813	0.170818	18.532	0.177531	15.9328
	0.199959	50.7334	0.192381	33.3518	0.202251	20.8703	0.186584	15.7209		0.185415	44.714	0.179183	24.5813	0.170905	18.532	0.177621	15.7585
	0.200061	50.7334	0.19248	33.3518	0.202406	20.8703	0.186679	15.5633		0.18551	44.714	0.179275	24.5813	0.170993	18.385	0.177758	15.7585
	0.200214	50.5628	0.192627	33.3518	0.202509	21.0291	0.186774	15.5633		0.185605	44.8752	0.179366	24.5813	0.171124	18.6789	0.177848	15.7585
	0.200316	50.7334	0.192676	33.1955	0.202612	21.0291	0.186869	15.7209		0.185747	44.714	0.179458	24.7386	0.171211	18.6789	0.177939	15.9328
	0.200418	50.5628	0.192823	33.3518	0.202715	21.0291	0.187012	15.7209		0.185842	44.714	0.179595	24.5813	0.171299	18.6789	0.17803	15.9328
	0.200521	50.7334	0.192921	33.6646	0.20287	20.8703	0.187107	15.5633		0.185936	44.8752	0.179687	24.5813	0.171386	18.532	0.178121	15.7585
	0.200623	50.8918	0.193019	33.5082	0.202973	20.8703	0.187202	15.7209		0.186031	44.714	0.179824	24.5813	0.171474	18.532	0.178257	15.7585
	0.200776	50.7334	0.193118	33.5082	0.203077	21.0291	0.187298	15.7209		0.186173	44.8752	0.17987	24.7386	0.171605	18.6789	0.178348	15.9328
	0.200878	50.7334	0.193265	33.3518	0.20318	21.0291	0.18744	15.8672		0.186268	44.8752	0.180007	24.7386	0.171692	18.6789	0.178438	15.9328
	0.20098	50.8918	0.193363	33.5082	0.203283	21.0291	0.187536	15.7209		0.186363	44.714	0.180099	24.7386	0.171779	18.532	0.178529	15.7585
	0.201082	50.8918	0.193461	33.6646	0.203438	21.0291	0.187631	15.7209		0.186458	44.8752	0.180236	24.5813	0.171867	18.532	0.178665	15.9328
	0.201235	50.8918	0.193559	33.5082	0.203541	21.1879	0.187726	15.7209		0.1866	45.0249	0.180282	24.7386	0.171998	18.6789	0.178756	15.9328
	0.201337	50.8918	0.193658	33.5082	0.203644	21.1879	0.187821	15.5633		0.186694	45.0249	0.180419	24.7386	0.172085	18.6789	0.178847	15.9328
	0.201439	50.8918	0.193805	33.5082	0.203748	21.3467	0.187964	15.5633		0.186789	44.8752	0.180511	24.7386	0.172173	18.6789	0.178938	16.0946
	0.201541	51.2329	0.193903	33.5082	0.203851	21.1879	0.188059	15.7209		0.186884	44.8752	0.180603	24.7386	0.17226	18.532	0.179029	15.9328
	0.201643	51.0624	0.194001	33.6646	0.204006	21.0291	0.188155	15.5633		0.187026	45.0249	0.180694	24.7386	0.172347	18.6789	0.179165	15.7585
	0.201796	50.8918	0.194099	33.5082	0.204109	21.3467	0.18825	15.7209		0.187121	45.186	0.180832	24.8959	0.172479	18.6789	0.179256	16.0946
	0.201899	50.8918	0.194247	33.5082	0.204212	21.3467	0.188393	15.7209		0.187216	45.186	0.180923	24.7386	0.172566	18.8259	0.179346	15.9328
	0.202001	51.0624	0.194345	33.6646	0.204316	21.0291	0.188488	15.8672		0.18731	45.0249	0.181015	24.7386	0.172653	18.6789	0.179437	15.7585
	0.202103	51.0624	0.194443	33.6646	0.20447	21.0291	0.188583	15.7209		0.187453	45.0249	0.181106	24.7386	0.172741	18.6789	0.179573	15.9328
	0.202256	51.0624	0.194541	33.5082	0.204574	21.1879	0.188678	15.7209		0.187547	45.3472	0.181198	24.8959	0.172872	18.8259	0.179664	15.9328
	0.202358	51.0624	0.194639	33.6646	0.204677	21.3467	0.188774	16.0247		0.187642	45.186	0.181335	24.8959	0.172916	18.8259	0.179755	16.0946
	0.20246	51.0624	0.194787	33.5082	0.20478	21.1879	0.188869	15.8672		0.187737	45.186	0.181427	24.7386	0.173047	18.8259	0.179846	16.0946
	0.202562	51.2329	0.194885	33.6646	0.204935	21.1879	0.189012	15.8672		0.187832	45.186	0.181518	24.7386	0.173134	18.6789	0.179936	15.9328
	0.202715	51.4035	0.194983	33.6646	0.205038	21.1879	0.189107	15.7209		0.187974	45.0249	0.18161	24.7386	0.173221	18.6789	0.180073	15.9328
	0.202817	51.2329	0.195081	33.6646	0.205141	21.1879	0.189202	15.8672		0.188069	45.186	0.181747	24.8959	0.173309	18.8259	0.180163	16.0946
	0.202919	51.4035	0.195229	33.6646	0.205245	21.1879	0.189297	16.0247		0.188163	45.186	0.181839	25.0532	0.17344	18.8259	0.180254	16.0946
	0.203021	51.2329	0.195327	33.6646	0.205348	21.1879	0.189392	15.8672		0.188258	45.186	0.181931	24.8959	0.173527	18.6789	0.180345	16.0946
	0.203174	51.4035	0.195425	33.8098	0.205503	21.1879	0.189535	15.8672		0.1884	45.186	0.182022	24.8959	0.173615	18.6789	0.180481	15.9328
	0.203277	51.7447	0.195523	33.6646	0.205606	21.1879	0.189631	15.8672		0.188495	45.3472	0.182114	25.0532	0.173702	18.8259	0.180572	15.9328
	0.203379	51.2329	0.195621	33.6646	0.205709	21.3467	0.189726	15.8672		0.18859	45.5084	0.182251	25.0532	0.17379	18.9729	0.180663	16.0946
	0.203481	51.2329	0.195768	33.6646	0.205813	21.3467	0.189821	16.0247		0.188685	45.3472	0.182343	25.0532	0.173921	18.8259	0.180799	16.0946
	0.203634	51.4035	0.195867	33.8098	0.205967	21.1879	0.189964	16.0247		0.188779	45.3472	0.182434	24.8959	0.174008	18.8259	0.18089	15.9328
	0.203736	51.4035	0.195965	33.9662	0.206071	21.1879	0.190059	15.7209		0.188922	45.3472	0.182526	25.0532	0.174095	18.8259	0.18098	16.0946
	0.203838	51.2329	0.196063	33.6646	0.206174	21.3467	0.190154	16.0247		0.189016	45.5084	0.182663	25.0532	0.174227	18.9729	0.181071	16.0946
	0.20394	51.4035	0.19621	33.8098	0.206277	21.3467	0.190249	16.0247		0.189111	45.6696	0.182755	25.0532	0.174314	18.9729	0.181162	16.0946
	0.204042	51.4035	0.196308	33.9662	0.20638	21.1879	0.190392	16.0247		0.189206	45.5084	0.182846	25.0532	0.174401	18.8259	0.181298	16.2689
	0.204195	51.5741	0.196407	33.9662	0.206535	21.1879	0.190488	15.8672		0.189348	45.5084	0.182938	25.0532	0.174489	18.8259	0.181389	16.0946
	0.204297	51.5741	0.196505	33.9662	0.206638	21.3467	0.190583	15.8672		0.189395	45.5084	0.18303	25.1992	0.17462	18.8259	0.18148	16.0946
	0.204399	51.5741	0.196603	33.9662	0.206742	21.5055	0.190678	15.8672		0.189538	45.5084	0.183167	25.1992	0.174707	18.9729	0.181571	16.2689
	0.204501	51.5741	0.19675	34.1225	0.206845	21.5055	0.190821	16.0247		0.189632	45.5084	0.183259	25.1992	0.174795	18.9729	0.181661	16.2689
	0.204654	51.7447	0.196848	34.1225	0.207	21.3467	0.190916	16.0247		0.189727	45.5084	0.18335	25.0532	0.174882	18.8259	0.181752	16.0946
	0.204706	51.7447	0.196947	33.9662	0.207103	21.1879	0.191011	15.8672		0.189822	45.5084	0.183442	25.0532	0.174969	18.9729	0.181888	16.0946
	0.204859	51.5741	0.197094	33.9662	0.207206	21.5055	0.191106	16.0247		0.189964	45.6696	0.183579	25.1992	0.175101	19.1094	0.181979	16.0946
	0.204961	51.7447	0.197192	33.9662	0.20731	21.6643	0.191249	16.0247		0.190059	45.6696	0.183671	25.1992	0.175188	19.1094	0.18207	16.2689
	0.205063	51.7447	0.19729	33.9662	0.207413	21.3467	0.191345	16.1822		0.190154	45.6696	0.183762	25.0532	0.175275	18.9729	0.182161	16.2689
	0.205165	51.7447	0.197388	34.1225	0.207568	21.5055	0.19144	16.0247		0.190248	45.6696	0.183854	25.0532	0.175363	18.9729	0.182297	16.0946
	0.205318	51.7447	0.197536	34.1225	0.207671	21.5055	0.191535	16.0247		0.190343	45.8307	0.183945	25.3565	0.175494	18.9729	0.182388	16.0946
	0.20542	51.7447	0.197585	33.9662	0.207774	21.5055	0.19163	16.0247		0.190485	45.8307	0.184037	25.3565	0.175581	19.2564	0.182478	16.2689
	0.205522	51.7447	0.197732	33.9662	0.207877	21.6643	0.191773	16.0247		0.19058	45.8307	0.184174	25.1992	0.175669	19.2564	0.182569	16.4431
	0.205624	51.9152	0.19783	34.1225	0.208032	21.5055	0.191868	16.0247		0.190675	45.9804	0.184266	25.1992	0.175756	18.9729	0.18266	16.0946
	0.205726	51.9152	0.197928	34.1225	0.208135	21.5055	0.191963	16.0247		0.19077	45.6696	0.184403	25.1992	0.175843	18.9729	0.182796	16.0946
	0.205879	51.7447	0.198027	33.9662	0.208239	21.6643	0.192059	15.8672		0.190912	45.9804	0.184449	25.3565	0.175974	19.2564	0.182887	16.2689
	0.205981	51.7447	0.198174	33.9662	0.208342	21.6643	0.192201	16.0247		0.191006	45.9804	0.184587	25.3565	0.176062	19.2564	0.182978	16.4431
	0.206083	51.7447	0.198272	34.1225	0.208445	21.6643	0.192297	16.1822		0.191101	45.8307	0.184678	25.1992	0.176149	19.2564	0.183069	16.4431
	0.206186	51.9152	0.19837	34.2789	0.2086	21.6643	0.192392	15.8672		0.191196	45.9804	0.184815	25.1992	0.176237	19.1094	0.183205	16.2689
	0.206339	52.0736	0.198468	34.2789	0.208703	21.5055	0.192487	16.0247		0.191338	45.9804	0.184861	25.3565	0.176368	19.1094	0.183296	16.0946
	0.206441	51.9152	0.198567	34.1225	0.208807	21.6643	0.192582	16.0247		0.191433	46.1416	0.184999	25.3565	0.176455	19.1094	0.183386	16.4431
	0.206543	51.9152	0.198714	34.1225	0.20891	21.8117	0.192725	16.0247		0.191528	46.1416	0.18509	25.3565	0.176543	19.2564	0.183477	16.4431
	0.206645	52.4148	0.198812	34.2789	0.209013	21.5055	0.19282	16.1822		0.191622	45.9804	0.185182	25.3565	0.17663	19.1094	0.183568	16.2689
	0.206747	52.0736	0.19891	34.2789	0.209168	21.6643	0.192916	16.0247		0.191765	45.9804	0.185273	25.1992	0.176717	19.1094	0.183704	16.2689
	0.2069	52.0736	0.199008	34.1225	0.209271	21.6643	0.193011	16.0247		0.191859	46.3027	0.185411	25.5138	0.176848	19.2564	0.183795	16.2689
	0.207002	52.2442	0.199156	34.2789	0.209374	21.6643	0.193154	16.3398		0.191954	46.1416	0.185502	25.5138	0.176936	19.2564	0.183886	16.4431
	0.207104	52.0736	0.199254	34.1225	0.209478	21.8117	0.193249	16.1822		0.192049	45.9804	0.185594	25.3565	0.177023	19.2564	0.183976	16.4431
	0.207206	52.4148	0.199352	34.4353	0.209632	21.5055	0.193344	16.0247		0.192191	46.1416	0.185686	25.3565	0.177111	19.1094	0.184113	16.2689
	0.207359	52.4148	0.19945	34.4353	0.209736	21.5055	0.193439	16.1822		0.192286	46.3027	0.185777	25.3565	0.177242	19.1094	0.184203	16.2689
	0.207461	52.2442	0.199548	34.2789	0.209839	21.8117	0.193535	16.0247		0.192381	46.3027	0.185914	25.5138	0.177285	19.4034	0.184294	16.4431
	0.207564	52.2442	0.199696	34.2789	0.209942	21.6643	0.19363	16.1822		0.192475	46.3027	0.186006	25.5138	0.177417	19.2564	0.184385	16.4431
	0.207666	52.4148	0.199794	34.5916	0.210097	21.6643	0.193773	16.3398		0.19257	46.1416	0.186098	25.3565	0.177504	19.1094	0.184476	16.4431
	0.207819	52.4148	0.199892	34.4353	0.2102	21.6643	0.193868	16.1822		0.192712	46.1416	0.186189	25.3565	0.177591	19.1094	0.184612	16.2689
	0.207921	52.4148	0.19999	34.5916	0.210304	21.6643	0.193963	16.1822		0.192807	46.4639	0.186327	25.5138	0.177679	19.4034	0.184703	16.2689
	0.208023	52.4148	0.200137	34.4353	0.210407	21.9705	0.194058	16.3398		0.192902	46.3027	0.186418	25.6711	0.17781	19.2564	0.184793	16.4431
	0.208125	52.4148	0.200236	34.4353	0.21051	21.8117	0.194153	16.3398		0.192997	46.3027	0.18651	25.3565	0.177897	19.4034	0.18493	16.4431
	0.208278	52.5853	0.200334	34.5916	0.210665	21.6643	0.194296	16.1822		0.193139	46.3027	0.186601	25.5138	0.177985	19.2564	0.18502	16.4431
	0.20838	52.5853	0.200432	34.5916	0.210768	21.8117	0.194392	16.1822		0.193234	46.3027	0.186693	25.5138	0.178072	19.2564	0.185111	16.4431
	0.208482	52.5853	0.20053	34.4353	0.210871	21.8117	0.194487	16.1822		0.193328	46.4639	0.18683	25.6711	0.178159	19.4034	0.185202	16.6174
	0.208584	52.4148	0.200677	34.4353	0.210975	21.9705	0.194582	16.3398		0.193423	46.6251	0.186922	25.6711	0.178291	19.4034	0.185338	16.4431
	0.208737	52.4148	0.200776	34.5916	0.211129	21.8117	0.194725	16.3398		0.193518	46.4639	0.187013	25.5138	0.178378	19.2564	0.185429	16.4431
	0.208839	52.5853	0.200874	34.748	0.211233	21.6643	0.19482	16.3398		0.19366	46.4639	0.187105	25.5138	0.178465	19.2564	0.18552	16.4431
	0.208942	52.5853	0.200972	34.4353	0.211336	21.9705	0.194915	16.3398		0.193755	46.6251	0.187242	25.6711	0.178596	19.4034	0.185611	16.4431
	0.209044	52.4148	0.201119	34.4353	0.211439	21.9705	0.19501	16.3398		0.19385	46.7863	0.187334	25.6711	0.178684	19.4034	0.185701	16.6174
	0.209146	52.5853	0.201217	34.5916	0.211542	21.8117	0.195153	16.3398		0.193944	46.6251	0.187426	25.5138	0.178771	19.4034	0.185837	16.6174
	0.209299	52.7559	0.201316	34.748	0.211697	21.6643	0.195249	16.3398		0.194086	46.4639	0.187517	25.5138	0.178859	19.2564	0.185928	16.4431
	0.209401	52.7559	0.201414	34.5916	0.211801	21.8117	0.195344	16.3398		0.194134	46.6251	0.187609	25.6711	0.17899	19.2564	0.186019	16.4431
	0.209503	52.5853	0.201512	34.5916	0.211904	21.9705	0.195439	16.1822		0.194276	46.6251	0.187746	25.8284	0.179077	19.4034	0.18611	16.6174
	0.209605	52.5853	0.201659	34.748	0.212007	21.9705	0.195582	16.4973		0.194371	46.7863	0.187838	25.8284	0.179164	19.5504	0.186201	16.6174
	0.209758	52.7559	0.201757	34.748	0.212162	21.6643	0.195677	16.4973		0.194466	46.6251	0.187929	25.5138	0.179252	19.4034	0.186291	16.6174
	0.209809	52.7559	0.201856	34.748	0.212265	21.9705	0.195772	16.1822		0.19456	46.6251	0.188021	25.6711	0.179339	19.4034	0.186428	16.4431
	0.209962	52.9265	0.202003	34.5916	0.212368	21.9705	0.195867	16.1822		0.194702	46.7863	0.188158	25.8284	0.17947	19.5504	0.186518	16.4431
	0.210064	52.9265	0.202101	34.748	0.212472	21.9705	0.19601	16.3398		0.194797	46.7863	0.18825	25.8284	0.179558	19.5504	0.186609	16.6174
	0.210166	52.7559	0.202199	34.5916	0.212575	22.2881	0.196106	16.4973		0.194892	46.7863	0.188341	25.6711	0.179645	19.6974	0.1867	16.6174
	0.210268	52.9265	0.202297	34.748	0.21273	21.9705	0.196201	16.3398		0.194987	46.6251	0.188433	25.6711	0.179733	19.4034	0.186836	16.6174
	0.210422	53.0849	0.202445	34.8932	0.212833	21.9705	0.196296	16.3398		0.195082	46.7863	0.188525	25.8284	0.179864	19.4034	0.186927	16.4431
	0.210524	52.7559	0.202494	34.5916	0.212936	22.1293	0.196391	16.3398		0.195224	46.9359	0.188616	25.8284	0.179951	19.6974	0.187018	16.6174
	0.210626	52.7559	0.202641	34.748	0.213039	22.1293	0.196534	16.4973		0.195318	46.9359	0.188754	25.8284	0.180038	19.6974	0.187108	16.7917
	0.210728	52.9265	0.202739	34.8932	0.213194	21.9705	0.196629	16.4973		0.195413	46.9359	0.188845	25.8284	0.180126	19.4034	0.187199	16.7917
	0.21083	53.0849	0.202837	34.8932	0.213298	21.9705	0.196724	16.3398		0.195508	46.7863	0.188983	25.8284	0.180213	19.4034	0.187335	16.6174
	0.210983	53.0849	0.202936	34.8932	0.213401	21.9705	0.19682	16.3398		0.19565	47.0971	0.189074	25.9856	0.180344	19.5504	0.187426	16.6174
	0.211085	52.9265	0.203083	34.8932	0.213504	22.1293	0.196962	16.4973		0.195745	46.9359	0.189166	25.9856	0.180432	19.6974	0.187517	16.7917
	0.211187	53.0849	0.203181	34.8932	0.213607	21.9705	0.197058	16.4973		0.19584	47.0971	0.189257	25.8284	0.180519	19.6974	0.187608	16.7917
	0.211289	53.0849	0.203279	35.206	0.213762	21.9705	0.197153	16.4973		0.195934	46.9359	0.189395	25.8284	0.180607	19.5504	0.187744	16.6174
	0.211442	53.2555	0.203377	35.0496	0.213865	22.1293	0.197248	16.4973		0.196077	46.9359	0.18944	25.8284	0.180738	19.5504	0.187835	16.6174
	0.211544	53.0849	0.203476	35.0496	0.213969	21.9705	0.197343	16.3398		0.196171	47.0971	0.189578	25.9856	0.180825	19.6974	0.187926	16.7917
	0.211646	53.2555	0.203623	34.8932	0.214072	22.1293	0.197486	16.6549		0.196266	47.0971	0.189669	25.9856	0.180912	19.6974	0.188016	16.7917
	0.211748	53.2555	0.203721	35.206	0.214175	22.1293	0.197581	16.6549		0.196361	46.9359	0.189761	25.9856	0.181	19.5504	0.188107	16.7917
	0.211851	53.2555	0.203819	35.0496	0.21433	21.9705	0.197677	16.3398		0.196503	47.0971	0.189853	25.8284	0.181087	19.5504	0.188243	16.6174
	0.212004	53.2555	0.203917	35.206	0.214433	21.9705	0.197772	16.4973		0.196598	47.2583	0.18999	25.9856	0.181218	19.5504	0.188334	16.6174
	0.212106	53.2555	0.204065	35.0496	0.214588	22.2881	0.197915	16.6549		0.196693	47.2583	0.190082	25.9856	0.181306	19.6974	0.188425	16.7917
	0.212208	53.0849	0.204163	34.8932	0.21464	22.1293	0.19801	16.4973		0.196787	47.2583	0.190173	25.9856	0.181393	19.6974	0.188516	16.7917
	0.21231	53.2555	0.204261	35.206	0.214795	22.1293	0.198105	16.6549		0.196929	47.0971	0.190265	25.9856	0.181481	19.6974	0.188652	16.7917
	0.212463	53.426	0.204359	35.206	0.214898	22.1293	0.1982	16.6549		0.197024	47.2583	0.190356	25.9856	0.181612	19.5504	0.188743	16.7917
	0.212565	53.426	0.204457	35.0496	0.215001	22.1293	0.198296	16.4973		0.197119	47.2583	0.190494	26.1317	0.181655	19.8444	0.188833	16.6174
	0.212667	53.2555	0.204605	35.0496	0.215104	22.4469	0.198391	16.6549		0.197214	47.2583	0.190585	26.1317	0.181786	19.8444	0.188924	16.7917
	0.212769	53.2555	0.204703	35.0496	0.215259	22.4469	0.198534	16.6549		0.197309	47.2583	0.190677	25.9856	0.181874	19.6974	0.189015	16.9659
	0.212922	53.426	0.204801	35.206	0.215362	22.1293	0.198629	16.4973		0.197451	47.2583	0.190768	25.9856	0.181961	19.6974	0.189151	16.7917
	0.213024	53.426	0.204899	35.3623	0.215466	22.2881	0.198724	16.6549		0.197545	47.4194	0.190906	26.1317	0.182049	19.6974	0.189242	16.7917
	0.213126	53.426	0.205046	35.0496	0.215569	22.4469	0.198819	16.6549		0.19764	47.4194	0.190997	26.289	0.18218	19.8444	0.189333	16.9659
	0.213229	53.426	0.205145	35.206	0.215672	22.4469	0.198914	16.6549		0.197735	47.4194	0.191089	26.289	0.182267	19.8444	0.189469	16.9659
	0.213382	53.5966	0.205243	35.5187	0.215827	22.2881	0.199057	16.8012		0.197877	47.2583	0.191181	26.1317	0.182354	19.6974	0.18956	16.7917
	0.213484	53.7672	0.205341	35.206	0.21593	22.2881	0.199153	16.4973		0.197972	47.2583	0.191272	26.1317	0.182442	19.8444	0.18965	16.7917
	0.213586	53.5966	0.205439	35.206	0.216033	22.2881	0.199248	16.6549		0.198067	47.5806	0.191409	26.289	0.182529	19.9914	0.189741	16.7917
	0.213688	53.426	0.205586	35.206	0.216137	22.6057	0.199343	16.8012		0.198161	47.4194	0.191501	26.289	0.18266	19.9914	0.189877	16.9659
	0.213841	53.5966	0.205685	35.3623	0.216292	22.4469	0.199486	16.6549		0.198256	47.4194	0.191593	26.1317	0.182748	19.8444	0.189968	16.9659
	0.213943	53.5966	0.205783	35.3623	0.216395	22.2881	0.199581	16.6549		0.198398	47.4194	0.191684	26.1317	0.182835	19.8444	0.190059	16.9659
	0.214045	53.5966	0.205881	35.5187	0.216498	22.4469	0.199676	16.4973		0.198493	47.5806	0.191822	26.289	0.182966	19.8444	0.19015	16.7917
	0.214147	53.7672	0.206028	35.3623	0.216601	22.4469	0.199771	16.6549		0.198588	47.7418	0.191913	26.289	0.183054	19.9914	0.190241	17.1278
	0.214249	53.5966	0.206126	35.3623	0.216705	22.6057	0.199914	16.8012		0.198683	47.5806	0.192005	26.289	0.183141	19.9914	0.190377	16.9659
	0.214402	53.7672	0.206225	35.5187	0.216859	22.2881	0.20001	16.6549		0.198825	47.5806	0.192096	26.1317	0.183228	19.8444	0.190468	16.9659
	0.214504	53.9377	0.206323	35.5187	0.216963	22.2881	0.200105	16.6549		0.198872	47.5806	0.192188	26.289	0.18336	19.8444	0.190558	16.7917
	0.214607	53.9377	0.20647	35.206	0.217066	22.4469	0.2002	16.6549		0.199014	47.5806	0.192325	26.289	0.183447	19.9914	0.190649	16.7917
	0.214709	53.7672	0.206568	35.3623	0.217169	22.4469	0.200343	16.6549		0.199109	47.5806	0.192417	26.289	0.183534	19.9914	0.19074	16.9659
	0.214862	53.9377	0.206666	35.5187	0.217324	22.4469	0.200438	16.6549		0.199204	47.5806	0.192508	26.1317	0.183622	19.9914	0.190831	16.9659
	0.214913	53.9377	0.206765	35.5187	0.217427	22.2881	0.200533	16.6549		0.199299	47.5806	0.1926	26.289	0.183709	19.8444	0.190967	16.9659
	0.215066	54.0961	0.206912	35.5187	0.21753	22.4469	0.200628	16.6549		0.199441	47.5806	0.192737	26.4463	0.18384	19.9914	0.191058	16.9659
	0.215168	54.0961	0.20701	35.5187	0.217634	22.6057	0.200771	16.6549		0.199536	47.7418	0.192829	26.4463	0.183928	20.1279	0.191148	16.9659
	0.21527	53.9377	0.207108	35.3623	0.217737	22.6057	0.200867	16.6549		0.19963	47.8914	0.192921	26.4463	0.184015	20.1279	0.191239	17.1278
	0.215372	54.0961	0.207206	35.5187	0.217892	22.2881	0.200962	16.8012		0.199725	47.7418	0.193012	26.289	0.184102	19.9914	0.191375	17.1278
	0.215525	54.0961	0.207354	35.6751	0.217995	22.4469	0.201057	16.8012		0.19982	47.7418	0.19315	26.289	0.184234	19.9914	0.191466	16.9659
	0.215627	54.0961	0.207403	35.5187	0.218098	22.2881	0.201152	16.6549		0.199962	47.8914	0.193195	26.4463	0.184321	20.1279	0.191557	16.7917
	0.215729	54.0961	0.20755	35.6751	0.218202	22.6057	0.201295	16.9587		0.200057	47.8914	0.193333	26.4463	0.184408	20.1279	0.191648	17.1278
	0.215831	53.9377	0.207648	35.5187	0.218356	22.7532	0.20139	16.9587		0.200152	48.0526	0.193424	26.4463	0.184496	19.9914	0.191739	17.1278
	0.215933	54.2667	0.207746	35.6751	0.21846	22.2881	0.201485	16.8012		0.200246	47.7418	0.193562	26.4463	0.184583	19.9914	0.191875	16.9659
	0.216087	54.2667	0.207844	35.8203	0.218563	22.6057	0.201581	16.8012		0.200389	47.8914	0.193653	26.4463	0.184714	19.9914	0.191966	16.9659
	0.216189	54.0961	0.207992	35.6751	0.218666	22.7532	0.201723	16.8012		0.200483	48.0526	0.193745	26.6036	0.184802	20.1279	0.192056	17.1278
	0.216291	54.0961	0.20809	35.6751	0.218769	22.7532	0.201819	16.9587		0.200578	48.0526	0.193836	26.4463	0.184889	20.1279	0.192147	17.1278
	0.216393	54.2667	0.208188	35.9766	0.218924	22.6057	0.201914	16.9587		0.20072	47.8914	0.193974	26.4463	0.184976	19.9914	0.192283	17.1278
	0.216546	54.0961	0.208286	35.6751	0.219027	22.6057	0.202009	16.8012		0.200815	47.8914	0.19402	26.4463	0.185107	20.1279	0.192374	16.9659
	0.216648	54.2667	0.208384	35.6751	0.219131	22.6057	0.202104	16.8012		0.20091	48.0526	0.194157	26.6036	0.185195	20.1279	0.192465	16.9659
	0.21675	54.0961	0.208532	35.6751	0.219234	22.912	0.202247	16.9587		0.201005	48.2138	0.194249	26.6036	0.185282	20.1279	0.192556	17.1278
	0.216852	54.2667	0.20863	35.5187	0.219337	22.7532	0.202342	16.9587		0.201099	48.0526	0.19434	26.6036	0.18537	20.1279	0.192646	17.1278
	0.216954	54.4373	0.208728	35.8203	0.219492	22.6057	0.202438	17.1163		0.201241	48.0526	0.194432	26.4463	0.185457	20.1279	0.192783	16.9659
	0.217107	54.2667	0.208826	35.8203	0.219595	22.7532	0.202533	16.8012		0.201336	48.0526	0.194569	26.6036	0.185588	20.1279	0.192873	17.1278
	0.217209	54.2667	0.208974	35.5187	0.21975	22.7532	0.202676	16.8012		0.201431	48.2138	0.194661	26.6036	0.185676	20.2749	0.192964	16.9659
	0.217311	54.2667	0.209072	35.8203	0.219802	22.912	0.202771	17.1163		0.201526	48.2138	0.194752	26.6036	0.185763	20.2749	0.193055	17.1278
	0.217413	54.2667	0.20917	35.9766	0.219957	22.7532	0.202866	17.1163		0.201668	48.0526	0.194844	26.6036	0.18585	20.1279	0.193191	17.1278
	0.217567	54.4373	0.209268	35.8203	0.22006	22.7532	0.202961	16.9587		0.201763	48.2138	0.194935	26.6036	0.185981	20.1279	0.193282	17.1278
	0.217669	54.4373	0.209366	35.9766	0.220163	22.7532	0.203057	16.9587		0.201857	48.2138	0.195073	26.7608	0.186025	20.1279	0.193373	17.1278
	0.217771	54.4373	0.209514	35.6751	0.220266	22.912	0.203152	17.1163		0.201952	48.2138	0.195164	26.7608	0.186156	20.2749	0.193463	17.1278
	0.217873	54.4373	0.209612	35.6751	0.220421	22.912	0.203295	17.1163		0.202047	48.2138	0.195256	26.7608	0.186244	20.2749	0.193554	17.302
	0.218026	54.6079	0.20971	35.9766	0.220524	22.6057	0.20339	16.9587		0.202189	48.2138	0.195348	26.6036	0.186331	20.1279	0.19369	16.9659
	0.218128	54.6079	0.209808	35.9766	0.220628	22.6057	0.203485	16.9587		0.202284	48.2138	0.195485	26.6036	0.186418	20.1279	0.193781	17.1278
	0.21823	54.6079	0.209955	35.8203	0.220731	22.912	0.20358	16.9587		0.202379	48.375	0.195577	26.7608	0.18655	20.2749	0.193872	17.1278
	0.218332	54.4373	0.210054	35.8203	0.220834	22.7532	0.203675	16.9587		0.202473	48.375	0.195668	26.9181	0.186637	20.2749	0.194008	17.302
	0.218485	54.6079	0.210152	35.9766	0.220989	22.7532	0.203818	16.9587		0.202616	48.2138	0.19576	26.6036	0.186724	20.1279	0.194099	17.302
	0.218587	54.949	0.21025	36.133	0.221092	22.6057	0.203914	16.8012		0.20271	48.2138	0.195851	26.7608	0.186812	20.2749	0.19419	17.1278
	0.218689	54.7784	0.210348	35.9766	0.221196	22.7532	0.204009	16.9587		0.202805	48.375	0.195989	26.7608	0.186943	20.2749	0.194281	17.1278
	0.218791	54.6079	0.210495	35.9766	0.221299	22.912	0.204104	17.1163		0.2029	48.375	0.19608	26.9181	0.18703	20.4219	0.194417	17.302
	0.218945	54.7784	0.210593	36.133	0.221454	22.912	0.204247	17.1163		0.202995	48.5361	0.196172	26.9181	0.187118	20.4219	0.194507	17.302
	0.219047	54.7784	0.210692	36.133	0.221557	22.912	0.204342	17.2738		0.203137	48.375	0.196263	26.7608	0.187205	20.4219	0.194598	17.1278
	0.219149	54.7784	0.21079	36.133	0.22166	22.912	0.204437	17.1163		0.203232	48.375	0.196401	26.7608	0.187336	20.2749	0.194689	17.1278
	0.219251	54.7784	0.210937	35.9766	0.221763	22.912	0.20458	17.1163		0.203326	48.6973	0.196492	26.9181	0.187424	20.4219	0.19478	17.302
	0.219353	54.6079	0.211035	36.133	0.221867	23.0707	0.204675	17.1163		0.203421	48.6973	0.196584	26.9181	0.187511	20.2749	0.194916	17.4763
	0.219506	54.6079	0.211133	36.2894	0.222021	23.0707	0.204771	17.1163		0.203563	48.5361	0.196676	26.7608	0.187598	20.2749	0.195007	17.302
	0.219608	54.949	0.211232	36.133	0.222125	22.912	0.204866	17.1163		0.203611	48.5361	0.196767	26.7608	0.187729	20.2749	0.195098	17.1278
	0.21971	54.949	0.211379	36.2894	0.222228	22.912	0.204961	16.9587		0.203753	48.5361	0.196904	26.9181	0.187817	20.2749	0.195188	17.302
	0.219812	54.7784	0.211477	36.2894	0.222331	23.0707	0.205104	17.1163		0.203848	48.6973	0.196996	26.9181	0.187904	20.4219	0.195279	17.4763
	0.219965	54.949	0.211575	35.9766	0.222486	23.0707	0.205199	17.2738		0.203942	48.6973	0.197088	26.9181	0.187992	20.4219	0.19537	17.4763
	0.220016	55.1074	0.211673	36.2894	0.222589	22.912	0.205294	17.1163		0.204037	48.5361	0.197179	26.9181	0.188079	20.4219	0.195506	17.302
	0.220169	55.1074	0.211821	36.4458	0.222693	22.912	0.205389	16.9587		0.204179	48.5361	0.197317	26.9181	0.18821	20.4219	0.195597	17.302
	0.220272	55.278	0.211919	36.133	0.222796	22.912	0.205532	17.1163		0.204274	48.847	0.197408	27.0642	0.188298	20.5689	0.195688	17.302
	0.220374	54.949	0.212017	36.133	0.222899	23.0707	0.205627	17.2738		0.204369	48.6973	0.1975	26.9181	0.188385	20.4219	0.195778	17.4763
	0.220476	55.1074	0.212115	36.4458	0.223054	23.0707	0.205723	17.2738		0.204464	48.6973	0.197591	26.9181	0.188472	20.4219	0.195915	17.6505
	0.220629	55.278	0.212263	36.4458	0.223157	22.912	0.205818	17.2738		0.204558	48.847	0.197729	26.9181	0.188603	20.4219	0.196005	17.302
	0.220731	55.1074	0.212312	36.2894	0.22326	22.912	0.205913	17.1163		0.204701	48.6973	0.19782	27.0642	0.188691	20.4219	0.196096	17.302
	0.220833	55.1074	0.212459	36.2894	0.223364	23.2295	0.206056	17.2738		0.204795	48.847	0.197912	27.0642	0.188778	20.5689	0.196187	17.4763
	0.220935	55.1074	0.212557	36.2894	0.223518	23.0707	0.206151	17.2738		0.20489	49.0081	0.198003	27.0642	0.188866	20.5689	0.196278	17.4763
	0.221037	55.1074	0.212655	36.2894	0.223622	23.0707	0.206246	17.2738		0.204985	48.847	0.198141	26.9181	0.188953	20.4219	0.196414	17.4763
	0.22119	55.278	0.212753	36.2894	0.223725	23.0707	0.206342	17.2738		0.205127	48.847	0.198232	26.9181	0.189084	20.4219	0.196505	17.302
	0.221292	55.4485	0.212901	36.2894	0.223828	23.0707	0.206484	17.2738		0.205222	49.0081	0.198324	27.0642	0.189171	20.5689	0.196596	17.302
	0.221394	55.1074	0.212999	36.2894	0.223931	23.2295	0.20658	17.2738		0.205317	49.0081	0.198416	27.2215	0.189259	20.5689	0.196686	17.4763
	0.221496	55.1074	0.213097	36.4458	0.224086	23.2295	0.206675	17.4314		0.205459	48.847	0.198553	27.0642	0.189346	20.5689	0.196823	17.4763
	0.221649	55.4485	0.213195	36.4458	0.22419	22.912	0.20677	17.2738		0.205553	49.0081	0.198599	27.0642	0.189477	20.5689	0.196913	17.4763
	0.221752	55.278	0.213293	36.7473	0.224293	23.0707	0.206865	17.2738		0.205648	49.0081	0.198736	27.2215	0.189565	20.5689	0.197004	17.4763
	0.221854	55.278	0.213441	36.4458	0.224396	23.2295	0.207008	17.2738		0.205743	49.1693	0.198828	27.2215	0.189652	20.5689	0.197095	17.4763
	0.221956	55.4485	0.213539	36.4458	0.224499	23.0707	0.207103	17.4314		0.205838	49.1693	0.198919	27.2215	0.18974	20.5689	0.197186	17.4763
	0.222058	55.278	0.213637	36.6021	0.224654	23.2295	0.207199	17.4314		0.20598	49.0081	0.199011	27.0642	0.189827	20.5689	0.197322	17.4763
	0.222211	55.4485	0.213735	36.6021	0.224757	23.0707	0.207294	17.2738		0.206075	49.1693	0.199148	27.0642	0.189958	20.5689	0.197413	17.302
	0.222313	55.6191	0.213882	36.4458	0.224912	23.0707	0.207437	17.2738		0.206169	49.1693	0.19924	27.2215	0.190045	20.5689	0.197503	17.4763
	0.222415	55.278	0.213981	36.4458	0.224964	23.2295	0.207532	17.4314		0.206264	49.1693	0.199331	27.2215	0.190133	20.7159	0.197594	17.6505
	0.222517	55.4485	0.214079	36.7473	0.225119	23.2295	0.207627	17.5889		0.206406	49.1693	0.199423	27.0642	0.19022	20.5689	0.19773	17.6505
	0.22267	55.7897	0.214177	36.7473	0.225222	23.0707	0.207722	17.2738		0.206501	49.1693	0.199515	27.2215	0.190351	20.5689	0.197821	17.4763
	0.222772	55.6191	0.214275	36.6021	0.225325	23.2295	0.207818	17.4314		0.206596	49.1693	0.199652	27.2215	0.190395	20.5689	0.197912	17.4763
	0.222874	55.6191	0.214422	36.6021	0.225428	23.2295	0.207913	17.2738		0.206691	49.3305	0.199744	27.3787	0.190526	20.7159	0.198003	17.4763
	0.223027	55.6191	0.214521	36.6021	0.225583	23.2295	0.208056	17.4314		0.206785	49.3305	0.199835	27.3787	0.190614	20.7159	0.198139	17.6505
	0.22313	55.6191	0.214619	36.6021	0.225687	23.2295	0.208151	17.5889		0.206928	49.1693	0.199927	27.2215	0.190701	20.5689	0.19823	17.6505
	0.223232	55.7897	0.214717	36.9037	0.22579	23.0707	0.208246	17.2738		0.207022	49.1693	0.200064	27.2215	0.190788	20.5689	0.19832	17.4763
	0.223334	55.7897	0.214864	36.7473	0.225893	23.0707	0.208341	17.2738		0.207117	49.3305	0.200156	27.3787	0.190919	20.7159	0.198411	17.4763
	0.223436	55.6191	0.214962	36.6021	0.225996	23.2295	0.208436	17.5889		0.207212	49.4917	0.200247	27.3787	0.191007	20.7159	0.198547	17.6505
	0.223589	55.7897	0.215061	36.7473	0.226151	23.2295	0.208579	17.4314		0.207354	49.3305	0.200339	27.2215	0.191094	20.7159	0.198638	17.6505
	0.223691	55.7897	0.215159	36.7473	0.226254	23.2295	0.208675	17.4314		0.207449	49.3305	0.20043	27.3787	0.191182	20.5689	0.198729	17.6505
	0.223793	55.9603	0.215257	36.7473	0.226358	23.0707	0.20877	17.2738		0.207544	49.3305	0.200568	27.2215	0.191313	20.5689	0.19882	17.6505
	0.223895	55.7897	0.215404	36.7473	0.226461	23.2295	0.208865	17.2738		0.207638	49.3305	0.200659	27.3787	0.1914	20.7159	0.198956	17.4763
	0.224048	55.7897	0.215502	36.7473	0.226616	23.3883	0.209008	17.4314		0.207733	49.4917	0.200751	27.536	0.191488	20.7159	0.199047	17.6505
	0.22415	55.7897	0.215601	36.9037	0.226719	23.2295	0.209103	17.5889		0.207875	49.4917	0.200843	27.2215	0.191575	20.7159	0.199138	17.8248
	0.224252	55.9603	0.215699	37.0601	0.226822	23.2295	0.209198	17.2738		0.20797	49.4917	0.20098	27.3787	0.191706	20.7159	0.199228	17.6505
	0.224354	55.9603	0.215846	36.7473	0.226925	23.2295	0.209341	17.4314		0.208065	49.4917	0.201072	27.536	0.191793	20.7159	0.199319	17.4763
	0.224456	55.7897	0.215944	36.7473	0.227029	23.3883	0.209436	17.4314		0.20816	49.6528	0.201163	27.536	0.191881	20.7159	0.199455	17.6505
	0.22461	55.9603	0.216042	36.9037	0.227184	23.3883	0.209532	17.4314		0.208302	49.6528	0.201255	27.536	0.191968	20.7159	0.199546	17.8248
	0.224712	55.9603	0.216141	36.9037	0.227287	23.3883	0.209627	17.5889		0.208349	49.4917	0.201346	27.3787	0.192099	20.7159	0.199637	17.6505
	0.224814	56.1187	0.216288	37.0601	0.22739	23.3883	0.209722	17.4314		0.208491	49.4917	0.201484	27.3787	0.192187	20.7159	0.199728	17.6505
	0.224916	55.9603	0.216386	36.9037	0.227493	23.3883	0.209865	17.4314		0.208586	49.6528	0.201575	27.536	0.192274	20.7159	0.199818	17.6505
	0.225069	55.9603	0.216484	36.9037	0.227648	23.3883	0.20996	17.7352		0.208681	49.6528	0.201667	27.536	0.192361	20.8629	0.199909	17.8248
	0.22512	55.9603	0.216582	37.2165	0.227751	23.3883	0.210055	17.5889		0.208776	49.4917	0.201758	27.3787	0.192449	20.7159	0.200045	17.8248
	0.225273	56.1187	0.21673	36.9037	0.227855	23.2295	0.21015	17.5889		0.208918	49.6528	0.201896	27.3787	0.19258	20.7159	0.200136	17.6505
	0.225375	56.2892	0.216828	36.7473	0.227958	23.2295	0.210293	17.5889		0.209013	49.6528	0.201987	27.536	0.192667	20.7159	0.200227	17.6505
	0.225477	55.9603	0.216926	36.9037	0.228061	23.5471	0.210388	17.4314		0.209107	49.814	0.202079	27.6933	0.192755	20.8629	0.200318	17.8248
	0.225579	55.9603	0.217024	36.9037	0.228216	23.3883	0.210484	17.7352		0.209202	49.814	0.202171	27.6933	0.192842	20.8629	0.200454	17.8248
	0.225732	56.2892	0.217171	37.0601	0.228319	23.2295	0.210579	17.8928		0.209297	49.814	0.202308	27.536	0.192973	20.7159	0.200545	17.8248
	0.225834	56.1187	0.217221	37.0601	0.228422	23.3883	0.210674	17.5889		0.209439	49.814	0.202399	27.536	0.193061	20.7159	0.200635	17.6505
	0.225937	56.2892	0.217368	36.9037	0.228526	23.3883	0.210817	17.5889		0.209534	49.9637	0.202491	27.6933	0.193148	20.8629	0.200726	17.6505
	0.226039	56.1187	0.217466	37.0601	0.228681	23.3883	0.210912	17.8928		0.209629	49.9637	0.202583	27.6933	0.193235	20.8629	0.200817	17.8248
	0.226141	56.1187	0.217564	37.0601	0.228784	23.5471	0.211007	17.7352		0.209771	49.814	0.20272	27.536	0.193323	20.8629	0.200953	17.8248
[truncated: 4,103 more rows]

## Sheet: Figure 4
Figure											Figure				Figure					Figure
4											4				4					4
a											c				g					i
	A_45/A_0	E (kPa)	A_45/A_0	E (kPa)	A_45/A_0	E (kPa)	A_45/A_0	E (kPa)	A_45/A_0	E (kPa)		A_45/A_0	d (mm)	E (kPa)		Displacement (mm)	Force (mN)	Displacement (mm)	Force (mN)		L (mm)	A_35/A_0	L (mm)	A_35/A_0
		d=0.99mm		d=1.34mm		d=1.70mm		d=2.13mm		d=2.44mm		0.42815	1.3	40.66			Big Cells		Inclusion-matrix			HC-Cap		HC-Saddle
	0.499727	37.2963	0.482843	34.3607	0.474257	31.4325	0.46727	33.9183	0.464104	36.6475		0.4708	1.3	58.27		0	-0.521	0	0.778		0	0.583045	0	0.203168
	0.63747	67.0585	0.598715	64.8521	0.610666	61.2782	0.583128	52.9201	0.583263	49.9692		0.5703	1.3	115.11		0.05	-0.31	0.05	1.17		1.55885	0.579367	1.55885	0.208672
	0.768824	123.56	0.739942	92.1848	0.779681	83.868	0.727517	64.4767	0.717947	63.4588		0.67934	1.3	226.38		0.1	-0.129	0.1	0.906		3.11769	0.561594	3.11769	0.214207
	0.805049	176.432	0.803108	125.013	0.817782	104.223	0.785974	81.2112	0.786733	80.0536		0.73093	1.3	258.9		0.15	0.257	0.15	0.791		4.67654	0.529026	4.67654	0.225338
	0.818514	235.451	0.839138	154.247	0.854015	126.323	0.858754	100.922	0.856974	86.9495		0.73406	1.3	283.3		0.2	-0.768	0.2	1.91		6.23538	0.485863	6.23538	0.247637
												0.4427	1.86	47.88		0.25	0.792	0.251	1.9		7.79423	0.438312	7.79423	0.27511
												0.45364	1.86	48.79		0.301	0.484	0.301	1.16		9.35307	0.385937	9.35307	0.311945
												0.55654	1.86	99.4		0.35	0.602	0.35	1.1		10.9119	0.336697	10.9119	0.368878
												0.66404	1.86	196.43		0.4	0.284	0.4	1.76		12.4708	0.285862	12.4708	0.45133
												0.72767	1.86	209.26		0.45	0.501	0.45	2.01		14.0296	0.247637	14.0296	0.583045
												0.76078	1.86	228.45		0.5	1.11	0.5	2.64
												0.43753	2.33	49.13		0.55	0.894	0.55	2.51
												0.44872	2.33	54.72		0.6	0.359	0.6	2.18
												0.53767	2.33	77.26		0.65	1.25	0.65	3.17
												0.65251	2.33	130.72		0.7	0.899	0.7	3.01
												0.72051	2.33	168.45		0.75	2.03	0.75	2.16
												0.76105	2.33	188.4		0.8	1.08	0.8	1.93
												0.40013	2.73	47.51		0.85	1.2	0.85	2.72
												0.4539	2.73	50.11		0.9	2.25	0.9	2.69
												0.55093	2.73	76.11		0.95	1.27	0.95	3.14
												0.6515	2.73	99.01		1	0.97	1	2.17
												0.71065	2.73	166.65		1.05	1.53	1.05	2.9
												0.74679	2.73	176.51		1.1	2.3	1.1	3.04
												0.42997	3.21	45.58		1.15	2.37	1.15	3.92
												0.43813	3.21	72.17		1.2	2.62	1.201	3.04
												0.55794	3.21	80.01		1.251	3.04	1.251	3.39
												0.64233	3.21	126.81		1.301	3.02	1.301	3.83
												0.71027	3.21	145.4		1.35	3.16	1.35	4.14
												0.75893	3.21	153.74		1.4	2.98	1.4	4.31
																1.45	3.51	1.45	3.87
																1.5	3.7	1.5	3.86
																1.55	3.51	1.55	4.34
																1.6	3.41	1.6	4.4
																1.65	4.03	1.65	4.16
																1.7	3.87	1.7	4.66
																1.75	4.39	1.75	4.51
																1.8	5.14	1.8	4.58
																1.85	4.73	1.85	4.68
																1.9	4.62	1.9	5
																1.95	4.81	1.95	6.51
																2	4.2	2	7.06
																2.05	4.98	2.05	7.56
																2.101	4.43	2.1	7.59
																2.151	3.73	2.151	8.04
																2.201	5.6	2.201	8.7
																2.251	4.51	2.251	9.01
																2.301	4.89	2.301	7.73
																2.351	4.73	2.351	7.67
																2.401	4.54	2.401	7.99
																2.451	5.22	2.45	8.8
																2.501	5.37	2.5	7.75
																2.551	3.91	2.55	7.93
																2.6	4.39	2.6	8.51
																2.65	4.62	2.65	8.69
																2.7	5.21	2.7	9.97
																2.75	4.61	2.75	10.69
																2.8	5.83	2.8	10.89
																2.85	6.81	2.85	11.86
																2.9	7.54	2.9	12.95
																2.95	6.26	2.95	14.05

## Sheet: Fig. S1
Figure									Figure
S1									S1
a									b
	Strain	Stress (kPa)	Strain	Stress (kPa)	Strain	Stress (kPa)	Strain	Stress (kPa)		t_ex (s)	A_T/A_0	t_ex (s)	A_T/A_0	t_ex (s)	A_T/A_0
		Film-32s		Film-60s		Film-100s		Film-200s			25 ℃		35 ℃		45 ℃
	0	1.41039	9.14583e-05	0.0469425	0.000136667	0.0460349	0.000134947	-0.303115		16	1.40024	16	0.942802	16	0.280213
	0.000112848	1.19964	0.000216933	0.131367	0.000273334	0.0921945	0.000264768	-0.160648		18	1.35542	18	0.875717	18	0.294282
	0.000169272	1.19964	0.000345608	0.215794	0.000409167	0.138229	0.000427158	-0.0181794		20	1.3359	20	0.913338	20	0.312001
	0.000282119	1.19964	0.000495242	0.300225	0.000545834	0.182382	0.000603579	0.12429		40	1.3985	40	0.989455	24	0.388679
	0.000338543	1.19964	0.000612942	0.384642	0.0006825	0.226471	0.0007798	0.266748		60	1.44038	60	1.03405	28	0.44809
	0.000451391	1.19964	0.000720892	0.469071	0.000818334	0.270436	0.000946516	0.409218		80	1.46807	80	1.08925	32	0.493215
	0.000564239	1.19964	0.00079605	0.553488	0.000955	0.314526	0.00113726	0.551688		100	1.48663	100	1.1053	36	0.520417
	0.000620662	1.41039	0.000880583	0.637917	0.00109167	0.358491	0.001252	0.694158		120	1.53937	120	1.12795	40	0.550864
	0.00073351	1.41039	0.001026	0.722347	0.00122833	0.402581	0.00134137	0.836627		140	1.56033	140	1.11984	44	0.567912
	0.000846358	1.19964	0.00122858	0.806777	0.00136417	0.446546	0.00143105	0.979085		160	1.56599	160	1.15245	48	0.608981
	0.000902782	1.19964	0.00143117	0.891193	0.00150083	0.490636	0.00165453	1.12156		180	1.52801	180	1.13445	52	0.63311
	0.00101563	1.41039	0.00157317	0.975623	0.00164167	0.534726	0.00186979	1.26407		200	1.55078	200	1.15574	56	0.650268
	0.00107205	1.41039	0.00165125	1.06005	0.00178667	0.578691	0.00204442	1.40647		220	1.54508	220	1.16888	60	0.664009
	0.0011849	1.41039	0.001851	1.14447	0.00193083	0.622781	0.00224726	1.54899		240	1.5469	240	1.17048	80	0.731797
	0.00129775	1.19964	0.00200742	1.2289	0.002075	0.666746	0.00243137	1.69139		260	1.55461	260	1.20059	100	0.776968
	0.0014106	1.19964	0.002105	1.31332	0.00222	0.710835	0.00271347	1.8339		280	1.57758	280	1.21405	120	0.805574
	0.00152344	1.63735	0.00224042	1.39776	0.00236417	0.7548	0.00299632	1.97642		300	1.5584	300	1.22417	140	0.823527
	0.00157987	1.41039	0.00239133	1.48217	0.00250833	0.79889	0.00308747	2.11882						160	0.841651
	0.00169272	1.41039	0.00254858	1.5666	0.00265333	0.84298	0.0031861	2.26134						180	0.868557
	0.00174914	1.41039	0.00268117	1.64551	0.0027975	0.886945	0.00337337	2.40374						200	0.868573
	0.00186199	1.41039	0.00281933	1.71254	0.00294167	0.931035	0.00361295	2.54625						220	0.871412
	0.00197483	1.63735	0.002999	1.77957	0.00308583	0.975	0.00376032	2.68865						240	0.881316
	0.00203126	1.63735	0.00314217	1.84657	0.00323083	1.01909	0.00394042	2.83117						260	0.885621
	0.00214411	1.41039	0.00331317	1.91359	0.003375	1.06305	0.00414884	2.97369						280	0.914789
	0.00225695	1.41039	0.00348517	1.98063	0.00351417	1.10714	0.00431568	3.11608						300	0.923586
	0.00231338	1.63735	0.003594	2.04768	0.0036525	1.15123	0.00448253	3.2586
	0.00242623	1.63735	0.00376408	2.11472	0.00379083	1.1952	0.00470411	3.401
	0.00248265	1.41039	0.00390308	2.18162	0.00392917	1.23929	0.00497653	3.54352
	0.0025955	1.41039	0.00404208	2.24866	0.0040675	1.28325	0.00510874	3.68592
	0.00270835	1.41039	0.00418108	2.3157	0.00420583	1.32734	0.00524442	3.82843
	0.00282119	1.63735	0.00432008	2.38273	0.00434417	1.37131	0.00543768	3.97095
	0.00293404	1.63735	0.00445633	2.44977	0.0044825	1.4154	0.00563105	4.11335
	0.00299046	1.41039	0.00459233	2.51681	0.00462083	1.45949	0.00582432	4.25587
	0.00310331	1.41039	0.00472833	2.58385	0.00476	1.50345	0.00601768	4.39827
	0.00315974	1.63735	0.00486433	2.65076	0.00489833	1.54754	0.00621095	4.54079
	0.00327258	1.63735	0.00500033	2.7178	0.00503667	1.60984	0.00640705	4.68331
	0.00338543	1.63735	0.00513633	2.78484	0.005175	1.6856	0.0066039	4.8257
	0.00344186	1.41039	0.00527233	2.85187	0.00531333	1.76136	0.00680074	4.96822
	0.0035547	1.63735	0.00540833	2.91891	0.00545167	1.83724	0.00699758	5.11062
	0.00366755	1.63735	0.00554433	2.98595	0.00559	1.913	0.00719453	5.25314
	0.00372397	1.63735	0.00568033	3.05299	0.00572833	1.98889	0.00739137	5.39554
	0.00383682	1.41039	0.00586667	3.1199	0.00586667	2.06465	0.00754632	5.53805
	0.00389325	1.63735	0.00611975	3.18694	0.006005	2.14054	0.00769684	5.66544
	0.00400609	1.86431	0.00637275	3.25398	0.00614333	2.2163	0.00784747	5.78363
	0.00411894	1.86431	0.00644267	3.32101	0.00628167	2.29218	0.007998	5.90182
	0.00423179	1.63735	0.00649492	3.38805	0.00642	2.36794	0.00814863	6.02014
	0.00434464	1.63735	0.00655725	3.45509	0.00655917	2.44383	0.00829916	6.13833
	0.00440106	1.63735	0.00670892	3.52213	0.0066975	2.51959	0.00845495	6.25652
	0.00451391	1.63735	0.0068605	3.58903	0.00683583	2.59547	0.00863705	6.37471
	0.00457033	1.86431	0.00701217	3.65607	0.00697417	2.67123	0.00881905	6.4929
	0.00468318	1.63735	0.00716383	3.72311	0.0071125	2.74712	0.00900116	6.61109
	0.00479603	1.63735	0.00731542	3.79014	0.00724667	2.82288	0.00918326	6.72928
	0.00485245	2.09127	0.00746708	3.85718	0.00738083	2.89877	0.00936084	6.84747
	0.0049653	1.86431	0.00761875	3.92422	0.007515	2.97453	0.00953211	6.96566
	0.00507815	1.63735	0.00776967	3.99113	0.00764833	3.05041	0.00970337	7.08385
	0.00513457	1.86431	0.00790408	4.05817	0.0077825	3.12617	0.009912	7.20216
	0.00524742	1.86431	0.0080385	4.12521	0.00791583	3.20206	0.0101629	7.32035
	0.00530384	1.86431	0.00817292	4.19225	0.00805	3.27782	0.0103904	7.43827
	0.00541669	2.09127	0.00830867	4.25928	0.00818333	3.3537	0.0105695	7.55239
	0.00552954	1.86431	0.008445	4.32632	0.0083175	3.42946	0.0107484	7.66651
	0.00564239	1.86431	0.00858083	4.39336	0.00845083	3.50521	0.0109263	7.78063
	0.00575523	2.09127	0.00871667	4.46027	0.008585	3.5811	0.0111053	7.89475
	0.00581166	2.09127	0.00885333	4.52731	0.00871833	3.65686	0.0112842	8.00887
	0.00592451	2.09127	0.00898917	4.59435	0.0088525	3.73274	0.0114632	8.12299
	0.00598093	1.86431	0.009125	4.66139	0.00898833	3.8085	0.0116421	8.23711
	0.00609378	1.86431	0.00926167	4.72842	0.00912667	3.88439	0.01182	8.35135
	0.00620662	2.09127	0.00939833	4.79546	0.00926417	3.96015	0.0119989	8.46547
	0.00626305	2.09127	0.00953583	4.8625	0.0094025	4.03603	0.0121779	8.57959
	0.0063759	1.86431	0.0096725	4.9294	0.00954	4.1118	0.0123568	8.69371
	0.00648874	1.86431	0.00981	4.99644	0.00967833	4.18768	0.0125358	8.80783
	0.00654517	2.09127	0.0099475	5.06348	0.00981583	4.26344	0.0127147	8.92196
	0.00665801	2.09127	0.010085	5.13053	0.00995417	4.33933	0.0128926	9.03608
	0.00671444	2.09127	0.0102225	5.18149	0.0100925	4.41509	0.0130716	9.1502
	0.00682729	1.86431	0.0103592	5.15452	0.01023	4.49097	0.0132505	9.26432
	0.00694013	2.09127	0.0104967	5.12757	0.0103683	4.56673	0.0134295	9.37844
	0.00705298	2.31823	0.0106342	5.10049	0.0105125	4.64262	0.0136074	9.49268
	0.00716583	2.09127	0.0107717	5.07354	0.0106567	4.71838	0.0137568	9.6068
	0.00722225	1.86431	0.0109083	5.04658	0.0108017	4.79426	0.0139063	9.72092
	0.0073351	2.09127	0.0110458	5.01963	0.0109458	4.87002	0.0140558	9.83504
	0.00744795	2.31823	0.0111833	5.05087	0.0110908	4.94591	0.0142053	9.94916
	0.00750437	2.31823	0.0113208	5.10809	0.0112358	5.02167	0.0143547	10.0633
	0.00761722	2.09127	0.0114583	5.16531	0.01138	5.09743	0.0145042	10.1774
	0.00767364	2.09127	0.0115958	5.22239	0.0115233	5.17332	0.0146621	10.2915
	0.00778649	2.09127	0.0117342	5.27961	0.0116625	5.24908	0.0148284	10.4056
	0.00789934	2.31823	0.0118733	5.33683	0.0118017	5.32496	0.0149958	10.5198
	0.00795576	2.31823	0.0120117	5.39405	0.0119408	5.40072	0.0151632	10.6339
	0.00806861	2.09127	0.0121508	5.45127	0.01208	5.47661	0.0153295	10.7481
	0.00812503	2.09127	0.01229	5.50849	0.0122192	5.55237	0.0154968	10.8622
	0.00823788	2.09127	0.0124283	5.5657	0.0123583	5.62825	0.0156642	10.9764
	0.00835073	2.54519	0.0125675	5.62279	0.0124975	5.70401	0.01588	11.0905
	0.00846358	2.31823	0.0127058	5.68001	0.0126375	5.7799	0.0160958	11.2046
	0.00857643	2.31823	0.012845	5.73723	0.0127767	5.85566	0.0163105	11.3187
	0.00863285	2.09127	0.0129842	5.79445	0.0129158	5.93155	0.0164979	11.4328
	0.0087457	2.54519	0.0131225	5.85167	0.013055	6.00731	0.0166779	11.547
	0.00885855	2.54519	0.0132617	5.90888	0.0131942	6.08319	0.0168579	11.6611
	0.00891497	2.31823	0.0134008	5.9661	0.0133333	6.15895	0.0170368	11.7752
	0.00902782	2.31823	0.0135392	6.02319	0.0134725	6.23484	0.0172168	11.8895
	0.00908424	2.31823	0.0136783	6.08041	0.0136117	6.3106	0.0173958	12.0036
	0.00919709	2.54519	0.0138167	6.13763	0.0137508	6.38648	0.0175758	12.1178
	0.00930994	2.54519	0.0139558	6.19485	0.0138908	6.46224	0.0177547	12.2319
	0.00936636	2.31823	0.014095	6.25207	0.01403	6.53813	0.0179347	12.3461
	0.00947921	2.31823	0.0142333	6.30928	0.0141692	6.61389	0.0181147	12.4602
	0.00953563	2.54519	0.0143725	6.3665	0.0143083	6.68978	0.0182779	12.5743
	0.00964848	2.54519	0.0145108	6.42359	0.0144475	6.76554	0.0184347	12.6884
	0.00976133	2.54519	0.01465	6.48081	0.0145867	6.8413	0.0185926	12.8025
	0.00987418	2.31823	0.0147892	6.53803	0.0147258	6.91718	0.0187495	12.9167
	0.00998702	2.54519	0.0149275	6.59524	0.014865	6.99294	0.0189063	13.0308
	0.0100434	2.54519	0.0150667	6.65246	0.015005	7.06883	0.0190632	13.1449
	0.0101563	2.54519	0.015205	6.70968	0.0151442	7.14459	0.0192211	13.259
	0.0102691	2.31823	0.0153442	6.7669	0.0152833	7.22047	0.0193779	13.3223
	0.0103256	2.31823	0.0154833	6.82399	0.0154225	7.29623	0.0195347	12.7308
	0.0104384	2.75594	0.0156217	6.88121	0.0155617	7.37212	0.0197179	12.8425
	0.0104948	2.75594	0.0157608	6.93843	0.0157008	7.44788	0.0199411	12.9542
	0.0106077	2.54519	0.0159	6.99564	0.01584	7.52377	0.0201642	13.0659
	0.0107205	2.31823	0.0160383	7.05286	0.0159792	7.59953	0.0203874	13.1776
	0.010777	2.31823	0.0161892	7.11008	0.0161183	7.67541	0.0206105	13.2893
	0.0108898	2.75594	0.0163417	7.1673	0.0162583	7.75117	0.0207989	13.401
	0.0109462	2.75594	0.0164942	7.22439	0.0163975	7.82706	0.0209547	13.5127
	0.0110591	2.54519	0.0166383	7.2816	0.0165367	7.90282	0.0211095	13.6244
	0.0111719	2.54519	0.0167758	7.33882	0.0166758	7.9787	0.0212653	13.7361
	0.0112848	2.75594	0.0169142	7.39604	0.016815	8.05446	0.02142	13.8466
	0.0113976	2.75594	0.0170517	7.45326	0.0169542	8.13035	0.0215747	13.9583
	0.011454	2.75594	0.01719	7.51048	0.0170933	8.20611	0.0217663	14.07
	0.0115669	2.54519	0.0173283	7.56232	0.0172325	8.282	0.0219642	14.1817
	0.0116797	2.54519	0.0174658	7.61206	0.0173717	8.35776	0.0221621	14.2934
	0.0117362	2.75594	0.0176042	7.6618	0.0175117	8.43352	0.0223589	14.4051
	0.011849	2.75594	0.0177458	7.71156	0.0176892	8.5094	0.0225568	14.5168
	0.0119054	2.75594	0.0179175	7.7613	0.0178825	8.58516	0.0227547	14.6285
	0.0120183	2.75594	0.0180733	7.81104	0.0180758	8.66105	0.02288	14.7402
	0.0121311	2.9829	0.0182133	7.86078	0.0181908	8.73681	0.0229726	14.8507
	0.0121876	2.75594	0.0183533	7.91053	0.0182967	8.81269	0.0230863	14.9624
	0.0123004	2.9829	0.0184933	7.96027	0.0184025	8.88845	0.0234295	15.0741
	0.0123568	2.75594	0.0186333	8.01001	0.0185075	8.96434	0.0235621	15.1858
	0.0124697	2.75594	0.0187733	8.05975	0.0186133	9.0401	0.0236947	15.2975
	0.0125825	2.9829	0.0189133	8.1095	0.0187317	9.11586	0.0238274	15.4092
	0.0126954	2.75594	0.0190533	8.15924	0.0188683	9.1915	0.0239589	15.5209
	0.0128082	2.75594	0.0191933	8.20898	0.019005	9.26713	0.0241842	15.6326
	0.0128646	2.75594	0.0193333	8.25872	0.0191425	9.34401	0.0244137	15.7443
	0.0129775	2.9829	0.0194725	8.30847	0.0192792	9.41965	0.0246421	15.8548
[truncated: 5,075 more rows]

## Sheet: Fig. S4
Figure
S4
[truncated: 3,610 more rows]

## Sheet: Fig. S5
Figure							Figure
[truncated: 4,916 more rows]

[truncated: 7 more sheets: Fig. S6, Fig. S9, Fig. S15, Fig. S17, Fig. S19, Fig. S20, Fig. S22]
